# Supplementary material for: A combined approach with gene-wise normalization improves the analysis of RNA-seq data in human breast cancer subtypes
Source: PLoS One. 2018 Aug 8;13(8):e0201813. doi: 10.1371/journal.pone.0201813 (PMC6082555; doi:10.1371/journal.pone.0201813)
Supplement: S3 Table — This file is a tab-delimited text file and contains 896 DEGs with FDR <0.05 and |logFC| > 1.5. (XLS) [file pone.0201813.s003.xls]

## Sheet: DEG896_common.1693TNBC.2399ERpo
ensID	baseMean	log2FoldChange	lfcSE	stat	pvalue	padj	symb	EntrezGID	Gtype	desc
ENSG00000000005	985.381	-3.6349	0.547512	-6.63895	3.16e-11	3e-10	TNMD	64102	protein_coding	tenomodulin
ENSG00000003096	169.444	-2.1495	0.319602	-6.72556	1.75e-11	1.74e-10	KLHL13	90293	protein_coding	kelch-like family member 13
ENSG00000003249	179.841	2.09368	0.271526	7.71081	1.25e-14	2.19e-13	DBNDD1	79007	protein_coding	dysbindin (dystrobrevin binding protein 1) domain containing 1
ENSG00000004776	1314.11	-3.73135	0.444651	-8.39163	4.79e-17	1.32e-15	HSPB6	126393	protein_coding	heat shock protein, alpha-crystallin-related, B6
ENSG00000004799	634.413	-3.65856	0.381276	-9.59557	8.35e-22	5.08e-20	PDK4	5166	protein_coding	pyruvate dehydrogenase kinase, isozyme 4
ENSG00000004846	448.778	-2.90298	0.522193	-5.55922	2.71e-08	1.5e-07	ABCB5	340273	protein_coding	ATP-binding cassette, sub-family B (MDR/TAP), member 5
ENSG00000005102	249.889	-2.98685	0.390664	-7.64558	2.08e-14	3.49e-13	MEOX1	4222	protein_coding	mesenchyme homeobox 1
ENSG00000005249	264.016	-2.60092	0.312114	-8.33323	7.87e-17	2.07e-15	PRKAR2B	5577	protein_coding	protein kinase, cAMP-dependent, regulatory, type II, beta
ENSG00000006210	155.81	-2.32517	0.26565	-8.75278	2.08e-18	7.2e-17	CX3CL1	6376	protein_coding	chemokine (C-X3-C motif) ligand 1
ENSG00000007314	630.286	-3.44976	0.421974	-8.1753	2.95e-16	6.97e-15	SCN4A	6329	protein_coding	sodium channel, voltage gated, type IV alpha subunit
ENSG00000007968	206.698	2.98737	0.309906	9.63959	5.44e-22	3.4e-20	E2F2	1870	protein_coding	E2F transcription factor 2
ENSG00000008300	249.492	2.42614	0.321664	7.54247	4.61e-14	7.2e-13	CELSR3	1951	protein_coding	cadherin, EGF LAG seven-pass G-type receptor 3
ENSG00000009950	293.063	-2.08755	0.425095	-4.91077	9.07e-07	3.77e-06	MLXIPL	51085	protein_coding	MLX interacting protein-like
ENSG00000010319	518.508	-3.4345	0.362323	-9.47911	2.56e-21	1.42e-19	SEMA3G	56920	protein_coding	sema domain, immunoglobulin domain (Ig), short basic domain, secreted, (semaphorin) 3G
ENSG00000011426	177.286	4.18354	0.312507	13.387	7.2e-41	3.2e-38	ANLN	54443	protein_coding	anillin actin binding protein
ENSG00000011465	373.984	-3.10252	0.32297	-9.60624	7.52e-22	4.6e-20	DCN	1634	protein_coding	decorin
ENSG00000013810	142.73	3.04865	0.230006	13.2547	4.24e-40	1.66e-37	TACC3	10460	protein_coding	transforming, acidic coiled-coil containing protein 3
ENSG00000017427	293.651	-2.6188	0.362164	-7.23098	4.8e-13	6.33e-12	IGF1	3479	protein_coding	insulin-like growth factor 1 (somatomedin C)
ENSG00000018280	227.381	3.06487	0.32713	9.36894	7.33e-21	3.79e-19	SLC11A1	6556	protein_coding	solute carrier family 11 (proton-coupled divalent metal ion transporter), member 1
ENSG00000018625	1183.35	-3.63817	0.464631	-7.83023	4.87e-15	9.23e-14	ATP1A2	477	protein_coding	ATPase, Na+/K+ transporting, alpha 2 polypeptide
ENSG00000020181	192.222	-2.08414	0.267347	-7.79564	6.41e-15	1.19e-13	ADGRA2	25960	protein_coding	adhesion G protein-coupled receptor A2
ENSG00000022267	1092.59	-4.40151	0.38258	-11.5048	1.25e-30	2.11e-28	FHL1	2273	protein_coding	four and a half LIM domains 1
ENSG00000024422	272.937	-2.84997	0.27796	-10.2531	1.15e-24	1.05e-22	EHD2	30846	protein_coding	EH-domain containing 2
ENSG00000024526	127.429	3.47949	0.311636	11.1652	6.03e-29	9.07e-27	DEPDC1	55635	protein_coding	DEP domain containing 1
ENSG00000029559	378.873	6.86738	0.516897	13.2858	2.8e-40	1.14e-37	IBSP	3381	protein_coding	integrin-binding sialoprotein
ENSG00000035499	122.397	3.51338	0.249632	14.0742	5.47e-45	3.7e-42	DEPDC1B	55789	protein_coding	DEP domain containing 1B
ENSG00000042445	215.825	-2.55885	0.254631	-10.0492	9.26e-24	7.44e-22	RETSAT	54884	protein_coding	retinol saturase (all-trans-retinol 13,14-reductase)
ENSG00000046889	295.302	-2.80054	0.320368	-8.74164	2.3e-18	7.87e-17	PREX2	80243	protein_coding	phosphatidylinositol-3,4,5-trisphosphate-dependent Rac exchange factor 2
ENSG00000050165	215.825	-2.08954	0.302621	-6.9048	5.03e-12	5.47e-11	DKK3	27122	protein_coding	dickkopf WNT signaling pathway inhibitor 3
ENSG00000051180	128.111	2.43312	0.237578	10.2414	1.29e-24	1.16e-22	RAD51	5888	protein_coding	RAD51 recombinase
ENSG00000051341	141.079	3.97866	0.274039	14.5186	9.24e-48	8.11e-45	POLQ	10721	protein_coding	polymerase (DNA directed), theta
ENSG00000053328	169.079	-2.05898	0.44385	-4.6389	3.5e-06	1.31e-05	METTL24	728464	protein_coding	methyltransferase like 24
ENSG00000053438	551.032	-3.86354	0.362431	-10.6601	1.56e-26	1.86e-24	NNAT	4826	protein_coding	neuronatin
ENSG00000055118	431.127	2.42328	0.472029	5.13376	2.84e-07	1.3e-06	KCNH2	3757	protein_coding	potassium channel, voltage gated eag related subfamily H, member 2
ENSG00000055813	588.54	-3.76856	0.389572	-9.6736	3.9e-22	2.49e-20	CCDC85A	114800	protein_coding	coiled-coil domain containing 85A
ENSG00000056998	608.524	-4.08235	0.362348	-11.2664	1.92e-29	2.99e-27	GYG2	8908	protein_coding	glycogenin 2
ENSG00000060718	603.683	4.31679	0.41732	10.3441	4.45e-25	4.33e-23	COL11A1	1301	protein_coding	collagen, type XI, alpha 1
ENSG00000062282	367.905	-2.99186	0.339288	-8.81807	1.16e-18	4.19e-17	DGAT2	84649	protein_coding	diacylglycerol O-acyltransferase 2
ENSG00000064300	235.349	-2.54906	0.368858	-6.9107	4.82e-12	5.27e-11	NGFR	4804	protein_coding	nerve growth factor receptor
ENSG00000065325	676.048	-3.71274	0.503623	-7.37206	1.68e-13	2.39e-12	GLP2R	9340	protein_coding	glucagon-like peptide 2 receptor
ENSG00000065618	529.889	-2.60126	0.485222	-5.36096	8.28e-08	4.16e-07	COL17A1	1308	protein_coding	collagen, type XVII, alpha 1
ENSG00000066056	253.921	-2.26033	0.292467	-7.72851	1.09e-14	1.94e-13	TIE1	7075	protein_coding	tyrosine kinase with immunoglobulin-like and EGF-like domains 1
ENSG00000066279	136.651	5.15607	0.317414	16.244	2.46e-59	8.01e-56	ASPM	259266	protein_coding	abnormal spindle microtubule assembly
ENSG00000066735	238.302	-2.40868	0.343184	-7.01863	2.24e-12	2.6e-11	KIF26A	26153	protein_coding	kinesin family member 26A
ENSG00000068489	120.19	3.46793	0.23597	14.6965	6.79e-49	6.69e-46	PRR11	55771	protein_coding	proline rich 11
ENSG00000069011	194.952	2.86404	0.357707	8.00665	1.18e-15	2.49e-14	PITX1	5307	protein_coding	paired-like homeodomain 1
ENSG00000069122	281.46	-2.72693	0.289851	-9.40803	5.06e-21	2.67e-19	ADGRF5	221395	protein_coding	adhesion G protein-coupled receptor F5
ENSG00000069431	381.095	-3.27326	0.310378	-10.546	5.3e-26	5.86e-24	ABCC9	10060	protein_coding	ATP-binding cassette, sub-family C (CFTR/MRP), member 9
ENSG00000069702	281.19	-3.02441	0.30463	-9.92816	3.14e-23	2.35e-21	TGFBR3	7049	protein_coding	transforming growth factor, beta receptor III
ENSG00000070808	222.413	2.42774	0.364315	6.66385	2.67e-11	2.57e-10	CAMK2A	815	protein_coding	calcium/calmodulin-dependent protein kinase II alpha
ENSG00000071539	144.365	3.03559	0.255332	11.8888	1.35e-32	2.78e-30	TRIP13	9319	protein_coding	thyroid hormone receptor interactor 13
ENSG00000072571	141.968	4.30028	0.278778	15.4254	1.1e-53	1.99e-50	HMMR	3161	protein_coding	hyaluronan-mediated motility receptor (RHAMM)
ENSG00000072657	1349.29	-4.07902	0.523662	-7.78942	6.73e-15	1.25e-13	TRHDE	29953	protein_coding	thyrotropin-releasing hormone degrading enzyme
ENSG00000073282	405.937	-2.84426	0.443282	-6.41637	1.4e-10	1.17e-09	TP63	8626	protein_coding	tumor protein p63
ENSG00000074211	429.683	2.21775	0.434557	5.10348	3.33e-07	1.5e-06	PPP2R2C	5522	protein_coding	protein phosphatase 2, regulatory subunit B, gamma
ENSG00000074416	347.254	-2.85767	0.32491	-8.79526	1.43e-18	5.08e-17	MGLL	11343	protein_coding	monoglyceride lipase
ENSG00000075218	145.619	4.38618	0.270555	16.2118	4.16e-59	1.23e-55	GTSE1	51512	protein_coding	G-2 and S-phase expressed 1
ENSG00000075702	114.794	3.40358	0.218534	15.5746	1.08e-54	2.2e-51	WDR62	284403	protein_coding	WD repeat domain 62
ENSG00000076382	140.032	3.27439	0.232861	14.0616	6.54e-45	4.34e-42	SPAG5	10615	protein_coding	sperm associated antigen 5
ENSG00000076555	396.889	-3.2604	0.310104	-10.5139	7.45e-26	8.05e-24	ACACB	32	protein_coding	acetyl-CoA carboxylase beta
ENSG00000076706	198.921	-2.05684	0.269931	-7.61986	2.54e-14	4.19e-13	MCAM	4162	protein_coding	melanoma cell adhesion molecule
ENSG00000077152	112.841	3.35746	0.274419	12.2348	2.03e-34	4.91e-32	UBE2T	29089	protein_coding	ubiquitin-conjugating enzyme E2T
ENSG00000077616	169.762	-2.00222	0.266972	-7.49972	6.4e-14	9.74e-13	NAALAD2	10003	protein_coding	N-acetylated alpha-linked acidic dipeptidase 2
ENSG00000078549	529.762	-4.1903	0.375365	-11.1633	6.17e-29	9.19e-27	ADCYAP1R1	117	protein_coding	adenylate cyclase activating polypeptide 1 (pituitary) receptor type I
ENSG00000078596	236.667	-2.58242	0.317659	-8.12955	4.31e-16	9.87e-15	ITM2A	9452	protein_coding	integral membrane protein 2A
ENSG00000078725	258.825	-2.12697	0.46137	-4.61011	4.02e-06	1.48e-05	BRINP1	1620	protein_coding	bone morphogenetic protein/retinoic acid inducible neural-specific 1
ENSG00000079308	589.794	-3.47434	0.346073	-10.0393	1.02e-23	8.13e-22	TNS1	7145	protein_coding	tensin 1
ENSG00000079435	1282.95	-4.99469	0.379642	-13.1563	1.57e-39	6.05e-37	LIPE	3991	protein_coding	lipase, hormone-sensitive
ENSG00000079462	115.063	2.22166	0.221252	10.0413	1e-23	8.01e-22	PAFAH1B3	5050	protein_coding	platelet-activating factor acetylhydrolase 1b, catalytic subunit 3 (29kDa)
ENSG00000080293	420.444	-2.61917	0.518629	-5.05018	4.41e-07	1.94e-06	SCTR	6344	protein_coding	secretin receptor
ENSG00000080493	369.81	-3.25913	0.332378	-9.80552	1.07e-22	7.25e-21	SLC4A4	8671	protein_coding	solute carrier family 4 (sodium bicarbonate cotransporter), member 4
ENSG00000080986	130.492	4.40338	0.288563	15.2596	1.42e-52	2.31e-49	NDC80	10403	protein_coding	NDC80 kinetochore complex component
ENSG00000081041	216.333	-2.12348	0.350461	-6.05911	1.37e-09	9.55e-09	CXCL2	2920	protein_coding	chemokine (C-X-C motif) ligand 2
ENSG00000085552	167.556	2.41621	0.290015	8.33134	7.99e-17	2.1e-15	IGSF9	57549	protein_coding	immunoglobulin superfamily, member 9
ENSG00000085563	128.349	-2.09445	0.316042	-6.62712	3.42e-11	3.23e-10	ABCB1	5243	protein_coding	ATP-binding cassette, sub-family B (MDR/TAP), member 1
ENSG00000085999	122.952	3.2024	0.213341	15.0107	6.25e-51	7e-48	RAD54L	8438	protein_coding	RAD54-like (S. cerevisiae)
ENSG00000086288	202.683	2.06237	0.338752	6.08815	1.14e-09	8.09e-09	NME8	51314	protein_coding	NME/NM23 family member 8
ENSG00000086289	252.032	-2.48946	0.303881	-8.19221	2.56e-16	6.14e-15	EPDR1	54749	protein_coding	ependymin related 1
ENSG00000087586	163.286	3.39293	0.270888	12.5252	5.44e-36	1.58e-33	AURKA	6790	protein_coding	aurora kinase A
ENSG00000088325	130.333	4.1369	0.274158	15.0895	1.9e-51	2.47e-48	TPX2	22974	protein_coding	TPX2, microtubule-associated
ENSG00000089685	202.73	4.00126	0.312715	12.7953	1.74e-37	5.84e-35	BIRC5	332	protein_coding	baculoviral IAP repeat containing 5
ENSG00000090659	323.571	-2.67107	0.407932	-6.54782	5.84e-11	5.27e-10	CD209	30835	protein_coding	CD209 molecule
ENSG00000090889	104.095	4.53335	0.272851	16.6148	5.45e-62	2.95e-58	KIF4A	24137	protein_coding	kinesin family member 4A
ENSG00000091651	138.365	3.66752	0.275154	13.329	1.57e-40	6.54e-38	ORC6	23594	protein_coding	origin recognition complex, subunit 6
ENSG00000091704	694.413	-3.09543	0.558184	-5.54554	2.93e-08	1.61e-07	CPA1	1357	protein_coding	carboxypeptidase A1 (pancreatic)
ENSG00000092607	211.841	-2.56393	0.280006	-9.15669	5.35e-20	2.42e-18	TBX15	6913	protein_coding	T-box 15
ENSG00000092853	104.937	4.20793	0.230127	18.2853	1.08e-74	3.52e-70	CLSPN	63967	protein_coding	claspin
ENSG00000093009	118.778	3.49247	0.228347	15.2945	8.31e-53	1.42e-49	CDC45	8318	protein_coding	cell division cycle 45
ENSG00000094804	142.032	2.46297	0.250309	9.83971	7.59e-23	5.25e-21	CDC6	990	protein_coding	cell division cycle 6
ENSG00000095637	379.508	-3.64702	0.312484	-11.6711	1.79e-31	3.23e-29	SORBS1	10580	protein_coding	sorbin and SH3 domain containing 1
ENSG00000095752	206.762	2.02775	0.353189	5.74124	9.4e-09	5.66e-08	IL11	3589	protein_coding	interleukin 11
ENSG00000099194	302.016	-2.01606	0.389971	-5.16977	2.34e-07	1.09e-06	SCD	6319	protein_coding	stearoyl-CoA desaturase (delta-9-desaturase)
ENSG00000099260	177.143	-2.50957	0.289594	-8.66582	4.48e-18	1.45e-16	PALMD	54873	protein_coding	palmdelphin
ENSG00000099822	137.857	2.12843	0.23507	9.05444	1.37e-19	5.79e-18	HCN2	610	protein_coding	hyperpolarization activated cyclic nucleotide gated potassium channel 2
ENSG00000099864	246.27	-2.6641	0.327567	-8.133	4.19e-16	9.62e-15	PALM	5064	protein_coding	paralemmin
ENSG00000099953	472.333	4.91894	0.396107	12.4182	2.08e-35	5.73e-33	MMP11	4320	protein_coding	matrix metallopeptidase 11
ENSG00000100162	105.794	3.1922	0.236803	13.4804	2.04e-41	9.61e-39	CENPM	79019	protein_coding	centromere protein M
ENSG00000100234	199.333	-2.05914	0.343948	-5.98677	2.14e-09	1.45e-08	TIMP3	7078	protein_coding	TIMP metallopeptidase inhibitor 3
ENSG00000100253	426.27	4.2935	0.423282	10.1434	3.55e-24	3.01e-22	MIOX	55586	protein_coding	myo-inositol oxygenase
ENSG00000100479	139.444	2.28874	0.218208	10.4888	9.72e-26	1.03e-23	POLE2	5427	protein_coding	polymerase (DNA directed), epsilon 2, accessory subunit
ENSG00000100504	197.032	-2.24249	0.310533	-7.22142	5.14e-13	6.76e-12	PYGL	5836	protein_coding	phosphorylase, glycogen, liver
ENSG00000100526	123.032	3.05166	0.244755	12.4682	1.11e-35	3.12e-33	CDKN3	1033	protein_coding	cyclin-dependent kinase inhibitor 3
ENSG00000101003	170.429	2.73994	0.255144	10.7388	6.69e-27	8.26e-25	GINS1	9837	protein_coding	GINS complex subunit 1 (Psf1 homolog)
ENSG00000101057	140.841	4.40348	0.292397	15.06	2.97e-51	3.45e-48	MYBL2	4605	protein_coding	v-myb avian myeloblastosis viral oncogene homolog-like 2
ENSG00000101115	227.286	4.20463	0.321029	13.0973	3.41e-39	1.27e-36	SALL4	57167	protein_coding	spalt-like transcription factor 4
ENSG00000101198	458.635	2.95228	0.463671	6.36718	1.93e-10	1.58e-09	NKAIN4	128414	protein_coding	Na+/K+ transporting ATPase interacting 4
ENSG00000101280	1015.14	-3.73015	0.521845	-7.14801	8.8e-13	1.11e-11	ANGPT4	51378	protein_coding	angiopoietin 4
ENSG00000101306	279.905	3.99144	0.425965	9.37036	7.23e-21	3.75e-19	MYLK2	85366	protein_coding	myosin light chain kinase 2
ENSG00000101412	124.492	2.72263	0.220206	12.364	4.09e-35	1.1e-32	E2F1	1869	protein_coding	E2F transcription factor 1
ENSG00000101445	253.381	-2.11727	0.355993	-5.94751	2.72e-09	1.81e-08	PPP1R16B	26051	protein_coding	protein phosphatase 1, regulatory subunit 16B
ENSG00000101447	149.159	3.42967	0.29936	11.4567	2.18e-30	3.65e-28	FAM83D	81610	protein_coding	family with sequence similarity 83, member D
ENSG00000101605	250.984	-2.3961	0.309962	-7.7303	1.07e-14	1.91e-13	MYOM1	8736	protein_coding	myomesin 1
ENSG00000101846	257.127	-2.73604	0.285157	-9.59486	8.4e-22	5.09e-20	STS	412	protein_coding	steroid sulfatase (microsomal), isozyme S
ENSG00000101938	1298.83	-4.81613	0.417938	-11.5236	1e-30	1.73e-28	CHRDL1	91851	protein_coding	chordin-like 1
ENSG00000101955	234.048	-2.47146	0.320037	-7.72242	1.14e-14	2.02e-13	SRPX	8406	protein_coding	sushi-repeat containing protein, X-linked
ENSG00000102109	422.667	2.87924	0.441982	6.51438	7.3e-11	6.47e-10	PCSK1N	27344	protein_coding	proprotein convertase subtilisin/kexin type 1 inhibitor
ENSG00000102145	305.048	2.06967	0.494004	4.18957	2.79e-05	8.78e-05	GATA1	2623	protein_coding	GATA binding protein 1 (globin transcription factor 1)
ENSG00000102243	492.73	2.8814	0.445788	6.46361	1.02e-10	8.81e-10	VGLL1	51442	protein_coding	vestigial-like family member 1
ENSG00000102271	226.333	-2.14126	0.427406	-5.0099	5.45e-07	2.36e-06	KLHL4	56062	protein_coding	kelch-like family member 4
ENSG00000102387	214.333	2.59043	0.362247	7.151	8.61e-13	1.09e-11	TAF7L	54457	protein_coding	TAF7-like RNA polymerase II, TATA box binding protein (TBP)-associated factor, 50kDa
ENSG00000102755	207.508	-2.28258	0.255337	-8.93949	3.91e-19	1.55e-17	FLT1	2321	protein_coding	fms-related tyrosine kinase 1
ENSG00000102802	261.46	-2.45168	0.329621	-7.43787	1.02e-13	1.51e-12	MEDAG	84935	protein_coding	mesenteric estrogen-dependent adipogenesis
ENSG00000102924	810.302	-3.05197	0.562753	-5.42329	5.85e-08	3.03e-07	CBLN1	869	protein_coding	cerebellin 1 precursor
ENSG00000103044	224.27	-2.27478	0.237754	-9.56781	1.09e-21	6.45e-20	HAS3	3038	protein_coding	hyaluronan synthase 3
ENSG00000103253	159.762	2.40269	0.267918	8.96801	3.02e-19	1.21e-17	HAGHL	84264	protein_coding	hydroxyacylglutathione hydrolase-like
ENSG00000103269	247.397	2.77382	0.346465	8.00606	1.18e-15	2.5e-14	RHBDL1	9028	protein_coding	rhomboid, veinlet-like 1 (Drosophila)
ENSG00000103647	185.556	-2.40373	0.2699	-8.90602	5.29e-19	2.02e-17	CORO2B	10391	protein_coding	coronin, actin binding protein, 2B
ENSG00000103995	226.095	2.64955	0.282428	9.38132	6.52e-21	3.39e-19	CEP152	22995	protein_coding	centrosomal protein 152kDa
ENSG00000104147	135.873	2.54159	0.223658	11.3637	6.34e-30	1.02e-27	OIP5	11339	protein_coding	Opa interacting protein 5
ENSG00000104522	133.778	2.1181	0.203446	10.4111	2.21e-25	2.22e-23	TSTA3	7264	protein_coding	tissue specific transplantation antigen P35B
ENSG00000104808	164.683	2.15194	0.323886	6.64412	3.05e-11	2.92e-10	DHDH	27294	protein_coding	dihydrodiol dehydrogenase (dimeric)
ENSG00000104888	207.444	-2.4759	0.242322	-10.2174	1.66e-24	1.47e-22	SLC17A7	57030	protein_coding	solute carrier family 17 (vesicular glutamate transporter), member 7
ENSG00000104899	488.175	2.80355	0.44305	6.32784	2.49e-10	2e-09	AMH	268	protein_coding	anti-Mullerian hormone
ENSG00000104941	203.571	2.18998	0.442798	4.94577	7.58e-07	3.19e-06	RSPH6A	81492	protein_coding	radial spoke head 6 homolog A (Chlamydomonas)
ENSG00000105011	136.524	3.27644	0.245364	13.3534	1.13e-40	4.9e-38	ASF1B	55723	protein_coding	anti-silencing function 1B histone chaperone
ENSG00000105048	1006.68	3.16139	0.520928	6.06877	1.29e-09	9.03e-09	TNNT1	7138	protein_coding	troponin T type 1 (skeletal, slow)
ENSG00000105219	260.159	2.65288	0.391199	6.7814	1.19e-11	1.22e-10	CNTD2	79935	protein_coding	cyclin N-terminal domain containing 2
ENSG00000105464	277.556	2.46602	0.341466	7.22187	5.13e-13	6.74e-12	GRIN2D	2906	protein_coding	glutamate receptor, ionotropic, N-methyl D-aspartate 2D
ENSG00000105467	231.302	2.46799	0.55844	4.41943	9.9e-06	3.4e-05	SYNGR4	23546	protein_coding	synaptogyrin 4
ENSG00000105538	177.937	-2.17265	0.241761	-8.98677	2.55e-19	1.04e-17	RASIP1	54922	protein_coding	Ras interacting protein 1
ENSG00000105609	249.365	-2.14499	0.351842	-6.09646	1.08e-09	7.71e-09	LILRB5	10990	protein_coding	leukocyte immunoglobulin-like receptor, subfamily B (with TM and ITIM domains), member 5
ENSG00000105613	351.492	3.31526	0.380527	8.71229	2.98e-18	9.99e-17	MAST1	22983	protein_coding	microtubule associated serine/threonine kinase 1
ENSG00000105647	199.571	2.19945	0.309418	7.10835	1.17e-12	1.45e-11	PIK3R2	5296	protein_coding	phosphoinositide-3-kinase, regulatory subunit 2 (beta)
ENSG00000105664	331.778	2.64707	0.411356	6.43498	1.23e-10	1.05e-09	COMP	1311	protein_coding	cartilage oligomeric matrix protein
ENSG00000105971	215.651	-2.60952	0.242101	-10.7786	4.34e-27	5.47e-25	CAV2	858	protein_coding	caveolin 2
ENSG00000105974	465.841	-3.6646	0.289966	-12.6381	1.3e-36	3.88e-34	CAV1	857	protein_coding	caveolin 1, caveolae protein, 22kDa
ENSG00000106034	490.937	-3.37103	0.348271	-9.67931	3.69e-22	2.37e-20	CPED1	79974	protein_coding	cadherin-like and PC-esterase domain containing 1
ENSG00000106077	181.159	2.22268	0.279986	7.93854	2.05e-15	4.15e-14	ABHD11	83451	protein_coding	abhydrolase domain containing 11
ENSG00000106462	117.111	3.30853	0.20362	16.2485	2.29e-59	8.01e-56	EZH2	2146	protein_coding	enhancer of zeste 2 polycomb repressive complex 2 subunit
ENSG00000106511	464.365	-3.07433	0.401986	-7.64784	2.04e-14	3.43e-13	MEOX2	4223	protein_coding	mesenchyme homeobox 2
ENSG00000106809	452.905	-3.07957	0.373389	-8.24762	1.62e-16	4.01e-15	OGN	4969	protein_coding	osteoglycin
ENSG00000106823	271.397	-2.84636	0.286243	-9.94384	2.68e-23	2.03e-21	ECM2	1842	protein_coding	extracellular matrix protein 2, female organ and adipocyte specific
ENSG00000107562	286.698	-2.54515	0.314158	-8.10148	5.43e-16	1.22e-14	CXCL12	6387	protein_coding	chemokine (C-X-C motif) ligand 12
ENSG00000107738	155.286	-2.04861	0.223028	-9.18547	4.1e-20	1.88e-18	C10orf54	64115	protein_coding	chromosome 10 open reading frame 54
ENSG00000107807	2506.6	3.77155	0.606755	6.21593	5.1e-10	3.85e-09	TLX1	3195	protein_coding	T-cell leukemia homeobox 1
ENSG00000108001	163.143	-2.09861	0.318591	-6.58718	4.48e-11	4.13e-10	EBF3	253738	protein_coding	early B-cell factor 3
ENSG00000108106	139.667	2.84465	0.230329	12.3504	4.85e-35	1.29e-32	UBE2S	27338	protein_coding	ubiquitin-conjugating enzyme E2S
ENSG00000108381	400.857	-3.04628	0.384975	-7.91294	2.51e-15	5.02e-14	ASPA	443	protein_coding	aspartoacylase
ENSG00000108813	296.159	2.77545	0.383365	7.2397	4.5e-13	5.99e-12	DLX4	1748	protein_coding	distal-less homeobox 4
ENSG00000108924	217.587	-2.60063	0.340745	-7.6322	2.31e-14	3.84e-13	HLF	3131	protein_coding	hepatic leukemia factor
ENSG00000108960	296.19	-2.91392	0.288657	-10.0948	5.83e-24	4.81e-22	MMD	23531	protein_coding	monocyte to macrophage differentiation-associated
ENSG00000109061	225.571	-2.38328	0.440834	-5.40629	6.43e-08	3.3e-07	MYH1	4619	protein_coding	myosin, heavy chain 1, skeletal muscle, adult
ENSG00000109255	343.397	3.66895	0.480145	7.64134	2.15e-14	3.59e-13	NMU	10874	protein_coding	neuromedin U
ENSG00000109674	141.095	3.91458	0.293537	13.3359	1.43e-40	6.04e-38	NEIL3	55247	protein_coding	nei-like DNA glycosylase 3
ENSG00000109686	172.73	-2.02469	0.173655	-11.6592	2.06e-31	3.7e-29	SH3D19	152503	protein_coding	SH3 domain containing 19
ENSG00000109794	193.222	-2.22189	0.313798	-7.08063	1.44e-12	1.74e-11	FAM149A	25854	protein_coding	family with sequence similarity 149, member A
ENSG00000109805	137.206	2.95203	0.221265	13.3416	1.33e-40	5.67e-38	NCAPG	64151	protein_coding	non-SMC condensin I complex, subunit G
ENSG00000110799	567.889	-3.99266	0.326058	-12.2452	1.78e-34	4.38e-32	VWF	7450	protein_coding	von Willebrand factor
ENSG00000111206	136.381	3.57417	0.27301	13.0917	3.67e-39	1.36e-36	FOXM1	2305	protein_coding	forkhead box M1
ENSG00000111247	131.206	3.6076	0.262774	13.7289	6.82e-43	3.75e-40	RAD51AP1	10635	protein_coding	RAD51 associated protein 1
ENSG00000111262	634.032	-2.3632	0.543421	-4.34875	1.37e-05	4.57e-05	KCNA1	3736	protein_coding	potassium channel, voltage gated shaker related subfamily A, member 1
ENSG00000111275	211.556	-2.42804	0.298161	-8.1434	3.84e-16	8.88e-15	ALDH2	217	protein_coding	aldehyde dehydrogenase 2 family (mitochondrial)
ENSG00000111291	280.317	2.16479	0.402267	5.38148	7.39e-08	3.75e-07	GPRC5D	55507	protein_coding	G protein-coupled receptor, class C, group 5, member D
ENSG00000111452	343.762	-2.77109	0.357069	-7.76066	8.45e-15	1.54e-13	ADGRD1	283383	protein_coding	adhesion G protein-coupled receptor D1
ENSG00000111664	216.206	2.29639	0.297315	7.72378	1.13e-14	2e-13	GNB3	2784	protein_coding	guanine nucleotide binding protein (G protein), beta polypeptide 3
ENSG00000111665	127.317	3.61519	0.249256	14.5039	1.14e-47	9.78e-45	CDCA3	83461	protein_coding	cell division cycle associated 3
ENSG00000111885	174.952	-2.27354	0.245985	-9.24256	2.41e-20	1.16e-18	MAN1A1	4121	protein_coding	mannosidase, alpha, class 1A, member 1
ENSG00000111981	217.571	4.00909	0.406275	9.86792	5.73e-23	4.1e-21	ULBP1	80329	protein_coding	UL16 binding protein 1
ENSG00000112214	533.413	-2.48545	0.472408	-5.26123	1.43e-07	6.9e-07	FHL5	9457	protein_coding	four and a half LIM domains 5
ENSG00000112742	144.603	3.98869	0.290319	13.739	5.93e-43	3.32e-40	TTK	7272	protein_coding	TTK protein kinase
ENSG00000112782	413.032	-3.3319	0.333608	-9.98746	1.73e-23	1.34e-21	CLIC5	53405	protein_coding	chloride intracellular channel 5
ENSG00000112902	189.968	-2.35631	0.286399	-8.22738	1.91e-16	4.69e-15	SEMA5A	9037	protein_coding	sema domain, seven thrombospondin repeats (type 1 and type 1-like), transmembrane domain (TM) and short cytoplasmic domain, (semaphorin) 5A
ENSG00000112936	312.968	-2.31268	0.475567	-4.863	1.16e-06	4.7e-06	C7	730	protein_coding	complement component 7
ENSG00000112964	430.206	-3.46144	0.338899	-10.2138	1.72e-24	1.51e-22	GHR	2690	protein_coding	growth hormone receptor
ENSG00000112984	127.905	4.15801	0.275999	15.0653	2.74e-51	3.3e-48	KIF20A	10112	protein_coding	kinesin family member 20A
ENSG00000113296	700.063	-3.79478	0.384911	-9.85886	6.28e-23	4.44e-21	THBS4	7060	protein_coding	thrombospondin 4
ENSG00000113578	183.032	-2.40177	0.288305	-8.33066	8.04e-17	2.1e-15	FGF1	2246	protein_coding	fibroblast growth factor 1 (acidic)
ENSG00000113594	367.619	-3.25835	0.308936	-10.547	5.24e-26	5.84e-24	LIFR	3977	protein_coding	leukemia inhibitory factor receptor alpha
ENSG00000113810	129.905	2.78288	0.205573	13.5372	9.44e-42	4.72e-39	SMC4	10051	protein_coding	structural maintenance of chromosomes 4
ENSG00000114019	172.635	-2.15316	0.235657	-9.13684	6.43e-20	2.87e-18	AMOTL2	51421	protein_coding	angiomotin like 2
ENSG00000114698	164.698	-2.16908	0.227485	-9.53502	1.5e-21	8.63e-20	PLSCR4	57088	protein_coding	phospholipid scramblase 4
ENSG00000115163	149.286	4.05454	0.305879	13.2554	4.2e-40	1.66e-37	CENPA	1058	protein_coding	centromere protein A
ENSG00000115297	358.46	3.13406	0.501374	6.25094	4.08e-10	3.14e-09	TLX2	3196	protein_coding	T-cell leukemia homeobox 2
ENSG00000115306	234.857	-2.68014	0.238518	-11.2366	2.69e-29	4.13e-27	SPTBN1	6711	protein_coding	spectrin, beta, non-erythrocytic 1
ENSG00000115361	305.27	-2.2102	0.396058	-5.5805	2.4e-08	1.34e-07	ACADL	33	protein_coding	acyl-CoA dehydrogenase, long chain
ENSG00000115380	207.19	-2.17313	0.374045	-5.8098	6.25e-09	3.89e-08	EFEMP1	2202	protein_coding	EGF containing fibulin-like extracellular matrix protein 1
ENSG00000115593	1006.44	-3.39188	0.529976	-6.40007	1.55e-10	1.3e-09	SMYD1	150572	protein_coding	SET and MYND domain containing 1
ENSG00000115594	173.286	-2.06161	0.200594	-10.2775	8.9e-25	8.31e-23	IL1R1	3554	protein_coding	interleukin 1 receptor, type I
ENSG00000116016	367.54	-3.12649	0.305124	-10.2466	1.23e-24	1.11e-22	EPAS1	2034	protein_coding	endothelial PAS domain protein 1
ENSG00000116194	594.921	-3.31939	0.40119	-8.27387	1.3e-16	3.29e-15	ANGPTL1	9068	protein_coding	angiopoietin-like 1
ENSG00000116678	407.063	-3.33353	0.275021	-12.121	8.18e-34	1.9e-31	LEPR	3953	protein_coding	leptin receptor
ENSG00000116833	262.619	-2.63582	0.301959	-8.72907	2.57e-18	8.73e-17	NR5A2	2494	protein_coding	nuclear receptor subfamily 5, group A, member 2
ENSG00000117122	183.286	2.59892	0.301128	8.63061	6.1e-18	1.93e-16	MFAP2	4237	protein_coding	microfibrillar-associated protein 2
ENSG00000117399	127.698	4.06783	0.282143	14.4177	4.01e-47	3.25e-44	CDC20	991	protein_coding	cell division cycle 20
ENSG00000117407	401.079	3.89549	0.356159	10.9375	7.63e-28	1.05e-25	ARTN	9048	protein_coding	artemin
ENSG00000117600	212.206	-2.26799	0.307661	-7.37171	1.68e-13	2.4e-12	PLPPR4	9890	protein_coding	lipid phosphate phosphatase-related protein type 4
ENSG00000117632	140.365	2.7915	0.234901	11.8837	1.44e-32	2.94e-30	STMN1	3925	protein_coding	stathmin 1
ENSG00000117650	167.698	4.2454	0.354277	11.9833	4.35e-33	9.42e-31	NEK2	4751	protein_coding	NIMA-related kinase 2
ENSG00000117724	132.46	4.80419	0.284028	16.9145	3.52e-64	2.3e-60	CENPF	1063	protein_coding	centromere protein F, 350/400kDa
ENSG00000117983	227.508	2.73509	0.404425	6.7629	1.35e-11	1.37e-10	MUC5B	727897	protein_coding	mucin 5B, oligomeric mucus/gel-forming
ENSG00000118193	128.73	5.02924	0.312586	16.0891	3.04e-58	8.24e-55	KIF14	9928	protein_coding	kinesin family member 14
ENSG00000118432	259.349	-2.43421	0.433703	-5.61261	1.99e-08	1.13e-07	CNR1	1268	protein_coding	cannabinoid receptor 1 (brain)
ENSG00000118596	313.46	-3.11615	0.312817	-9.96158	2.24e-23	1.72e-21	SLC16A7	9194	protein_coding	solute carrier family 16 (monocarboxylate transporter), member 7
ENSG00000118729	799.397	-2.68378	0.522289	-5.1385	2.77e-07	1.27e-06	CASQ2	845	protein_coding	calsequestrin 2 (cardiac muscle)
ENSG00000118777	279.81	-2.71875	0.351892	-7.72609	1.11e-14	1.97e-13	ABCG2	9429	protein_coding	ATP-binding cassette, sub-family G (WHITE), member 2 (Junior blood group)
ENSG00000119138	191.841	-2.02519	0.226547	-8.93938	3.91e-19	1.55e-17	KLF9	687	protein_coding	Kruppel-like factor 9
ENSG00000119147	384.286	-2.43459	0.493823	-4.93009	8.22e-07	3.44e-06	C2orf40	84417	protein_coding	chromosome 2 open reading frame 40
ENSG00000119508	212.095	-2.02967	0.288561	-7.03377	2.01e-12	2.35e-11	NR4A3	8013	protein_coding	nuclear receptor subfamily 4, group A, member 3
ENSG00000119927	925.873	-4.49313	0.329642	-13.6303	2.64e-42	1.39e-39	GPAM	57678	protein_coding	glycerol-3-phosphate acyltransferase, mitochondrial
ENSG00000119969	145.46	2.70983	0.260795	10.3906	2.74e-25	2.7e-23	HELLS	3070	protein_coding	helicase, lymphoid-specific
ENSG00000120049	614.54	-3.92041	0.333718	-11.7476	7.26e-32	1.36e-29	KCNIP2	30819	protein_coding	Kv channel interacting protein 2
ENSG00000120156	394.079	-3.11016	0.33089	-9.39938	5.49e-21	2.88e-19	TEK	7010	protein_coding	TEK tyrosine kinase, endothelial
ENSG00000120279	349.651	-2.87681	0.303892	-9.46657	2.89e-21	1.57e-19	MYCT1	80177	protein_coding	myc target 1
ENSG00000120332	418.794	-3.33725	0.394799	-8.45305	2.84e-17	8.14e-16	TNN	63923	protein_coding	tenascin N
ENSG00000120738	296.714	-2.63874	0.344081	-7.66894	1.73e-14	2.95e-13	EGR1	1958	protein_coding	early growth response 1
ENSG00000120907	960.032	-3.79465	0.515104	-7.36677	1.75e-13	2.48e-12	ADRA1A	148	protein_coding	adrenoceptor alpha 1A
ENSG00000121152	125.127	3.31895	0.245985	13.4925	1.73e-41	8.4e-39	NCAPH	23397	protein_coding	non-SMC condensin I complex, subunit H
ENSG00000121211	140.286	3.71754	0.255378	14.557	5.27e-48	4.89e-45	MND1	84057	protein_coding	meiotic nuclear divisions 1
ENSG00000121361	197.444	-2.20531	0.26904	-8.19693	2.47e-16	5.94e-15	KCNJ8	3764	protein_coding	potassium channel, inwardly rectifying subfamily J, member 8
ENSG00000121621	140.73	2.90569	0.273704	10.6162	2.51e-26	2.91e-24	KIF18A	81930	protein_coding	kinesin family member 18A
ENSG00000121691	191.286	-2.06564	0.231708	-8.91484	4.89e-19	1.89e-17	CAT	847	protein_coding	catalase
ENSG00000121716	164.968	2.13142	0.312481	6.82095	9.04e-12	9.46e-11	PILRB	29990	protein_coding	paired immunoglobin-like type 2 receptor beta
ENSG00000122121	407.683	-2.0505	0.471052	-4.35302	1.34e-05	4.5e-05	XPNPEP2	7512	protein_coding	X-prolyl aminopeptidase (aminopeptidase P) 2, membrane-bound
ENSG00000122176	325.397	-2.78392	0.348658	-7.98467	1.41e-15	2.94e-14	FMOD	2331	protein_coding	fibromodulin
ENSG00000122180	411	2.49739	0.625721	3.99122	6.57e-05	0.000192904	MYOG	4656	protein_coding	myogenin (myogenic factor 4)
ENSG00000122641	224.921	3.01535	0.354889	8.49658	1.95e-17	5.7e-16	INHBA	3624	protein_coding	inhibin, beta A
ENSG00000122729	190.27	-2.07967	0.220221	-9.44358	3.6e-21	1.95e-19	ACO1	48	protein_coding	aconitase 1, soluble
ENSG00000122952	137.921	2.96087	0.257066	11.5179	1.07e-30	1.83e-28	ZWINT	11130	protein_coding	ZW10 interacting kinetochore protein
ENSG00000122966	115.698	2.60953	0.211712	12.3258	6.58e-35	1.7e-32	CIT	11113	protein_coding	citron rho-interacting serine/threonine kinase
ENSG00000123219	112.286	3.01319	0.236861	12.7213	4.5e-37	1.43e-34	CENPK	64105	protein_coding	centromere protein K
ENSG00000123243	925.46	-4.30046	0.396244	-10.8531	1.93e-27	2.52e-25	ITIH5	80760	protein_coding	inter-alpha-trypsin inhibitor heavy chain family, member 5
ENSG00000123384	232	-2.70426	0.260708	-10.3727	3.3e-25	3.25e-23	LRP1	4035	protein_coding	low density lipoprotein receptor-related protein 1
ENSG00000123388	286.206	3.02891	0.399771	7.5766	3.55e-14	5.69e-13	HOXC11	3227	protein_coding	homeobox C11
ENSG00000123407	1109.19	2.02155	0.649597	3.11201	0.00185817	0.00404409	HOXC12	3228	protein_coding	homeobox C12
ENSG00000123485	122.159	4.41211	0.276088	15.9808	1.74e-57	4.35e-54	HJURP	55355	protein_coding	Holliday junction recognition protein
ENSG00000123500	675.365	6.03241	0.431881	13.9678	2.45e-44	1.5e-41	COL10A1	1300	protein_coding	collagen, type X, alpha 1
ENSG00000123612	761.032	-4.15132	0.369209	-11.2438	2.48e-29	3.82e-27	ACVR1C	130399	protein_coding	activin A receptor, type IC
ENSG00000123689	488.81	-3.58599	0.356965	-10.0458	9.59e-24	7.69e-22	G0S2	50486	protein_coding	G0/G1 switch 2
ENSG00000123975	133.111	3.52878	0.259417	13.6027	3.86e-42	1.99e-39	CKS2	1164	protein_coding	CDC28 protein kinase regulatory subunit 2
ENSG00000124491	365.127	-2.43303	0.401526	-6.05944	1.37e-09	9.53e-09	F13A1	2162	protein_coding	coagulation factor XIII, A1 polypeptide
ENSG00000124507	255.921	2.33193	0.356199	6.54671	5.88e-11	5.3e-10	PACSIN1	29993	protein_coding	protein kinase C and casein kinase substrate in neurons 1
ENSG00000124575	365.603	3.7536	0.484387	7.74917	9.25e-15	1.67e-13	HIST1H1D	3007	protein_coding	histone cluster 1, H1d
ENSG00000124635	298.063	3.10634	0.372971	8.32865	8.18e-17	2.14e-15	HIST1H2BJ	8970	protein_coding	histone cluster 1, H2bj
ENSG00000124657	470.524	4.14902	0.548039	7.57067	3.71e-14	5.93e-13	OR2B6	26212	protein_coding	olfactory receptor, family 2, subfamily B, member 6
ENSG00000124743	253.349	-2.41653	0.329104	-7.34276	2.09e-13	2.93e-12	KLHL31	401265	protein_coding	kelch-like family member 31
ENSG00000124942	184.746	-2.2036	0.203729	-10.8163	2.88e-27	3.7e-25	AHNAK	79026	protein_coding	AHNAK nucleoprotein
ENSG00000125355	200.81	-2.4604	0.363244	-6.7734	1.26e-11	1.28e-10	TMEM255A	55026	protein_coding	transmembrane protein 255A
ENSG00000125740	473.651	-3.66138	0.341609	-10.718	8.38e-27	1.03e-24	FOSB	2354	protein_coding	FBJ murine osteosarcoma viral oncogene homolog B
ENSG00000125810	280.238	-2.74634	0.297341	-9.23633	2.55e-20	1.22e-18	CD93	22918	protein_coding	CD93 molecule
ENSG00000126233	527.302	3.62587	0.497973	7.28125	3.31e-13	4.51e-12	SLURP1	57152	protein_coding	secreted LY6/PLAUR domain containing 1
ENSG00000126787	161.778	4.0089	0.282854	14.173	1.35e-45	9.71e-43	DLGAP5	9787	protein_coding	discs, large (Drosophila) homolog-associated protein 5
ENSG00000126895	457.27	-3.01226	0.380411	-7.91844	2.41e-15	4.83e-14	AVPR2	554	protein_coding	arginine vasopressin receptor 2
ENSG00000127129	466.254	3.98083	0.4415	9.01662	1.94e-19	8.01e-18	EDN2	1907	protein_coding	endothelin 2
ENSG00000127561	152.286	2.64585	0.287533	9.20187	3.52e-20	1.63e-18	SYNGR3	9143	protein_coding	synaptogyrin 3
ENSG00000127564	115.095	3.14111	0.217454	14.4449	2.7e-47	2.25e-44	PKMYT1	9088	protein_coding	protein kinase, membrane associated tyrosine/threonine 1
ENSG00000127586	147.254	2.51623	0.246278	10.217	1.66e-24	1.47e-22	CHTF18	63922	protein_coding	chromosome transmission fidelity factor 18
ENSG00000127588	205.333	3.50912	0.334326	10.4961	9e-26	9.56e-24	GNG13	51764	protein_coding	guanine nucleotide binding protein (G protein), gamma 13
ENSG00000127920	255.079	-2.60262	0.294922	-8.82479	1.1e-18	3.97e-17	GNG11	2791	protein_coding	guanine nucleotide binding protein (G protein), gamma 11
ENSG00000127951	170.381	-2.1917	0.263427	-8.31994	8.8e-17	2.29e-15	FGL2	10875	protein_coding	fibrinogen-like 2
ENSG00000127954	272.238	-3.0024	0.360253	-8.33413	7.81e-17	2.06e-15	STEAP4	79689	protein_coding	STEAP family member 4
ENSG00000127955	178.492	-2.16655	0.261873	-8.27329	1.3e-16	3.3e-15	GNAI1	2770	protein_coding	guanine nucleotide binding protein (G protein), alpha inhibiting activity polypeptide 1
ENSG00000128052	202.984	-2.28687	0.248116	-9.21694	3.06e-20	1.44e-18	KDR	3791	protein_coding	kinase insert domain receptor
ENSG00000128276	159.238	2.12494	0.280993	7.56225	3.96e-14	6.27e-13	RFPL3	10738	protein_coding	ret finger protein-like 3
ENSG00000128408	155.841	2.17776	0.302551	7.19797	6.11e-13	7.9e-12	RIBC2	26150	protein_coding	RIB43A domain with coiled-coils 2
ENSG00000128591	303.635	-2.38474	0.353976	-6.73702	1.62e-11	1.62e-10	FLNC	2318	protein_coding	filamin C, gamma
ENSG00000128655	325.603	-2.82942	0.4472	-6.32698	2.5e-10	2.01e-09	PDE11A	50940	protein_coding	phosphodiesterase 11A
ENSG00000128683	237.714	2.22565	0.368844	6.03413	1.6e-09	1.1e-08	GAD1	2571	protein_coding	glutamate decarboxylase 1 (brain, 67kDa)
ENSG00000128918	580.698	-2.66469	0.406494	-6.55531	5.55e-11	5.03e-10	ALDH1A2	8854	protein_coding	aldehyde dehydrogenase 1 family, member A2
ENSG00000129173	135.762	3.61531	0.306141	11.8093	3.5e-32	6.72e-30	E2F8	79733	protein_coding	E2F transcription factor 8
ENSG00000129195	171.333	3.3829	0.309724	10.9223	9.02e-28	1.23e-25	FAM64A	54478	protein_coding	family with sequence similarity 64, member A
ENSG00000129596	420.349	-3.55992	0.375697	-9.47551	2.65e-21	1.46e-19	CDO1	1036	protein_coding	cysteine dioxygenase type 1
ENSG00000129810	115.238	4.41133	0.253808	17.3806	1.16e-67	1.88e-63	SGOL1	151648	protein_coding	shugoshin-like 1 (S. pombe)
ENSG00000129910	223.286	2.06387	0.365941	5.6399	1.7e-08	9.76e-08	CDH15	1013	protein_coding	cadherin 15, type 1, M-cadherin (myotubule)
ENSG00000129991	480.873	2.46441	0.582866	4.2281	2.36e-05	7.52e-05	TNNI3	7137	protein_coding	troponin I type 3 (cardiac)
ENSG00000130032	346.27	-2.23317	0.461918	-4.83457	1.33e-06	5.37e-06	PRRG3	79057	protein_coding	proline rich Gla (G-carboxyglutamic acid) 3 (transmembrane)
ENSG00000130052	190.175	-2.05031	0.254302	-8.06249	7.48e-16	1.64e-14	STARD8	9754	protein_coding	StAR-related lipid transfer (START) domain containing 8
ENSG00000130167	239.683	2.02717	0.418422	4.84481	1.27e-06	5.12e-06	TSPAN16	26526	protein_coding	tetraspanin 16
ENSG00000130427	740.714	3.27778	0.53941	6.07661	1.23e-09	8.63e-09	EPO	2056	protein_coding	erythropoietin
ENSG00000130540	355.857	2.39913	0.439632	5.45714	4.84e-08	2.54e-07	SULT4A1	25830	protein_coding	sulfotransferase family 4A, member 1
ENSG00000130675	916.667	3.79919	0.496851	7.64654	2.06e-14	3.47e-13	MNX1	3110	protein_coding	motor neuron and pancreas homeobox 1
ENSG00000130876	375.952	-2.05204	0.402539	-5.09774	3.44e-07	1.55e-06	SLC7A10	56301	protein_coding	solute carrier family 7 (neutral amino acid transporter light chain, asc system), member 10
ENSG00000131016	255.952	-2.61877	0.31023	-8.44138	3.14e-17	8.94e-16	AKAP12	9590	protein_coding	A kinase (PRKA) anchor protein 12
ENSG00000131153	168.413	2.20699	0.278818	7.91551	2.46e-15	4.93e-14	GINS2	51659	protein_coding	GINS complex subunit 2 (Psf2 homolog)
ENSG00000131386	678.873	-4.11504	0.341652	-12.0445	2.07e-33	4.55e-31	GALNT15	117248	protein_coding	polypeptide N-acetylgalactosaminyltransferase 15
ENSG00000131471	851.016	-4.03025	0.365467	-11.0277	2.81e-28	3.95e-26	AOC3	8639	protein_coding	amine oxidase, copper containing 3
ENSG00000131650	203.381	3.83022	0.335644	11.4116	3.66e-30	6.1e-28	KREMEN2	79412	protein_coding	kringle containing transmembrane protein 2
ENSG00000131730	207.651	-2.33647	0.267731	-8.7269	2.62e-18	8.88e-17	CKMT2	1160	protein_coding	creatine kinase, mitochondrial 2 (sarcomeric)
ENSG00000131747	135.048	4.12651	0.277393	14.876	4.72e-50	5.11e-47	TOP2A	7153	protein_coding	topoisomerase (DNA) II alpha
ENSG00000132026	736.714	3.21256	0.596467	5.38598	7.21e-08	3.67e-07	RTBDN	83546	protein_coding	retbindin
ENSG00000132170	392.111	-3.64082	0.311339	-11.6941	1.37e-31	2.49e-29	PPARG	5468	protein_coding	peroxisome proliferator-activated receptor gamma
ENSG00000132517	458.032	2.11591	0.442425	4.78252	1.73e-06	6.82e-06	SLC52A1	55065	protein_coding	solute carrier family 52 (riboflavin transporter), member 1
ENSG00000132561	208.714	-2.76814	0.28929	-9.56874	1.08e-21	6.4e-20	MATN2	4147	protein_coding	matrilin 2
ENSG00000132622	259.889	-2.68721	0.283809	-9.46837	2.84e-21	1.55e-19	HSPA12B	116835	protein_coding	heat shock 70kD protein 12B
ENSG00000132677	267.127	2.27609	0.422703	5.3846	7.26e-08	3.69e-07	RHBG	57127	protein_coding	Rh family, B glycoprotein (gene/pseudogene)
ENSG00000132840	348.746	-2.99672	0.379401	-7.89856	2.82e-15	5.59e-14	BHMT2	23743	protein_coding	betaine--homocysteine S-methyltransferase 2
ENSG00000132874	648.556	-3.76868	0.461664	-8.16324	3.26e-16	7.63e-15	SLC14A2	8170	protein_coding	solute carrier family 14 (urea transporter), member 2
ENSG00000133116	390.365	-2.95414	0.426032	-6.93408	4.09e-12	4.52e-11	KL	9365	protein_coding	klotho
ENSG00000133317	1519.27	-4.23139	0.517156	-8.18204	2.79e-16	6.62e-15	LGALS12	85329	protein_coding	lectin, galactoside-binding, soluble, 12
ENSG00000133401	174.746	-2.01304	0.279416	-7.20447	5.83e-13	7.58e-12	PDZD2	23037	protein_coding	PDZ domain containing 2
ENSG00000133561	249.254	-2.80893	0.295752	-9.4976	2.15e-21	1.2e-19	GIMAP6	474344	protein_coding	GTPase, IMAP family member 6
ENSG00000133687	296.413	-3.02642	0.332535	-9.10107	8.94e-20	3.88e-18	TMTC1	83857	protein_coding	transmembrane and tetratricopeptide repeat containing 1
ENSG00000133739	200.476	2.44466	0.289921	8.43216	3.39e-17	9.62e-16	LRRCC1	85444	protein_coding	leucine rich repeat and coiled-coil centrosomal protein 1
ENSG00000133800	686.444	-3.39426	0.397713	-8.53446	1.41e-17	4.17e-16	LYVE1	10894	protein_coding	lymphatic vessel endothelial hyaluronan receptor 1
ENSG00000134057	157.73	2.7041	0.238802	11.3236	1e-29	1.58e-27	CCNB1	891	protein_coding	cyclin B1
ENSG00000134121	486.667	-3.36589	0.338469	-9.94446	2.67e-23	2.02e-21	CHL1	10752	protein_coding	cell adhesion molecule L1-like
ENSG00000134201	487.524	-2.64059	0.415604	-6.35362	2.1e-10	1.71e-09	GSTM5	2949	protein_coding	glutathione S-transferase mu 5
ENSG00000134222	125.397	3.01989	0.262362	11.5104	1.17e-30	1.99e-28	PSRC1	84722	protein_coding	proline/serine-rich coiled-coil 1
ENSG00000134339	234.032	-2.30982	0.415185	-5.56335	2.65e-08	1.47e-07	SAA2	6289	protein_coding	serum amyloid A2
ENSG00000134548	910.365	-3.51556	0.459817	-7.64556	2.08e-14	3.49e-13	SPX	80763	protein_coding	spexin hormone
ENSG00000134668	293.968	2.76342	0.352104	7.84829	4.22e-15	8.13e-14	SPOCD1	90853	protein_coding	SPOC domain containing 1
ENSG00000134690	178.016	3.83602	0.275086	13.9448	3.38e-44	2.04e-41	CDCA8	55143	protein_coding	cell division cycle associated 8
ENSG00000134817	295.667	-2.75306	0.341706	-8.05681	7.83e-16	1.7e-14	APLNR	187	protein_coding	apelin receptor
ENSG00000134962	1121.1	-4.65228	0.365602	-12.725	4.3e-37	1.38e-34	KLB	152831	protein_coding	klotho beta
ENSG00000135119	193.333	2.40814	0.273835	8.79413	1.44e-18	5.13e-17	RNFT2	84900	protein_coding	ring finger protein, transmembrane 2
ENSG00000135127	118.317	2.6121	0.219992	11.8736	1.62e-32	3.28e-30	CCDC64	92558	protein_coding	coiled-coil domain containing 64
ENSG00000135218	1474	-4.76821	0.418737	-11.3871	4.85e-30	7.99e-28	CD36	948	protein_coding	CD36 molecule (thrombospondin receptor)
ENSG00000135248	648.317	3.00565	0.515115	5.83491	5.38e-09	3.39e-08	FAM71F1	84691	protein_coding	family with sequence similarity 71, member F1
ENSG00000135424	333.825	-2.83253	0.33142	-8.54662	1.27e-17	3.78e-16	ITGA7	3679	protein_coding	integrin, alpha 7
ENSG00000135437	232.444	-2.27775	0.336643	-6.76605	1.32e-11	1.35e-10	RDH5	5959	protein_coding	retinol dehydrogenase 5 (11-cis/9-cis)
ENSG00000135447	266.667	-2.10003	0.380053	-5.52563	3.28e-08	1.79e-07	PPP1R1A	5502	protein_coding	protein phosphatase 1, regulatory (inhibitor) subunit 1A
ENSG00000135451	144.254	4.275	0.294214	14.5303	7.79e-48	7.03e-45	TROAP	10024	protein_coding	trophinin associated protein
ENSG00000135476	185.81	3.46823	0.291909	11.8812	1.48e-32	3.01e-30	ESPL1	9700	protein_coding	extra spindle pole bodies like 1, separase
ENSG00000135604	216.889	-2.43478	0.278622	-8.73865	2.36e-18	8.08e-17	STX11	8676	protein_coding	syntaxin 11
ENSG00000135917	673.317	-4.12836	0.362741	-11.381	5.2e-30	8.49e-28	SLC19A3	80704	protein_coding	solute carrier family 19 (thiamine transporter), member 3
ENSG00000135976	211.127	2.92573	0.296042	9.88281	4.94e-23	3.6e-21	ANKRD36	375248	protein_coding	ankyrin repeat domain 36
ENSG00000136155	1606.41	3.54847	0.544588	6.51587	7.23e-11	6.41e-10	SCEL	8796	protein_coding	sciellin
ENSG00000136158	158.159	-2.10277	0.250003	-8.41097	4.07e-17	1.14e-15	SPRY2	10253	protein_coding	sprouty RTK signaling antagonist 2
ENSG00000136160	446.698	-3.07083	0.342408	-8.96832	3.01e-19	1.21e-17	EDNRB	1910	protein_coding	endothelin receptor type B
ENSG00000136244	356.254	-2.51226	0.38613	-6.50626	7.7e-11	6.79e-10	IL6	3569	protein_coding	interleukin 6
ENSG00000136492	136.048	2.67898	0.260045	10.302	6.9e-25	6.6e-23	BRIP1	83990	protein_coding	BRCA1 interacting protein C-terminal helicase 1
ENSG00000136826	300.286	-2.69107	0.32696	-8.23056	1.86e-16	4.57e-15	KLF4	9314	protein_coding	Kruppel-like factor 4 (gut)
ENSG00000136859	281.746	-2.93332	0.297946	-9.84515	7.19e-23	5e-21	ANGPTL2	23452	protein_coding	angiopoietin-like 2
ENSG00000136869	196.698	-2.43395	0.223084	-10.9104	1.03e-27	1.38e-25	TLR4	7099	protein_coding	toll-like receptor 4
ENSG00000136960	282.794	-2.87647	0.344917	-8.33961	7.45e-17	1.97e-15	ENPP2	5168	protein_coding	ectonucleotide pyrophosphatase/phosphodiesterase 2
ENSG00000137033	237.794	-2.80118	0.373529	-7.49924	6.42e-14	9.77e-13	IL33	90865	protein_coding	interleukin 33
ENSG00000137392	1093.9	2.72504	0.619422	4.39932	1.09e-05	3.69e-05	CLPS	1208	protein_coding	colipase, pancreatic
ENSG00000137672	143.27	-2.06179	0.203446	-10.1344	3.89e-24	3.28e-22	TRPC6	7225	protein_coding	transient receptor potential cation channel, subfamily C, member 6
ENSG00000137727	464.746	-3.21477	0.372718	-8.62522	6.4e-18	2.01e-16	ARHGAP20	57569	protein_coding	Rho GTPase activating protein 20
ENSG00000137804	140.429	3.72882	0.24725	15.0811	2.16e-51	2.69e-48	NUSAP1	51203	protein_coding	nucleolar and spindle associated protein 1
ENSG00000137807	142.778	3.17515	0.255818	12.4118	2.26e-35	6.16e-33	KIF23	9493	protein_coding	kinesin family member 23
ENSG00000137812	141.175	3.91624	0.257927	15.1835	4.55e-52	6.72e-49	CASC5	57082	protein_coding	cancer susceptibility candidate 5
ENSG00000137872	188.063	-2.49239	0.283154	-8.80221	1.34e-18	4.8e-17	SEMA6D	80031	protein_coding	sema domain, transmembrane domain (TM), and cytoplasmic domain, (semaphorin) 6D
ENSG00000137960	252.127	-2.39073	0.446549	-5.35378	8.61e-08	4.32e-07	GIPC2	54810	protein_coding	GIPC PDZ domain containing family, member 2
ENSG00000138039	554	-3.33657	0.500422	-6.66751	2.6e-11	2.52e-10	LHCGR	3973	protein_coding	luteinizing hormone/choriogonadotropin receptor
ENSG00000138160	167.698	3.04644	0.247116	12.328	6.4e-35	1.66e-32	KIF11	3832	protein_coding	kinesin family member 11
ENSG00000138180	113.762	4.20239	0.26741	15.7151	1.19e-55	2.58e-52	CEP55	55165	protein_coding	centrosomal protein 55kDa
ENSG00000138182	141	2.36993	0.221323	10.708	9.34e-27	1.14e-24	KIF20B	9585	protein_coding	kinesin family member 20B
ENSG00000138316	228.413	3.60813	0.334977	10.7713	4.7e-27	5.9e-25	ADAMTS14	140766	protein_coding	ADAM metallopeptidase with thrombospondin type 1 motif, 14
ENSG00000138346	154.476	2.41205	0.236261	10.2093	1.8e-24	1.57e-22	DNA2	1763	protein_coding	DNA replication helicase/nuclease 2
ENSG00000138685	187.032	-2.21166	0.279267	-7.91953	2.38e-15	4.79e-14	FGF2	2247	protein_coding	fibroblast growth factor 2 (basic)
ENSG00000138722	721.968	-3.51136	0.461249	-7.61272	2.68e-14	4.41e-13	MMRN1	22915	protein_coding	multimerin 1
ENSG00000138778	143.794	4.34478	0.280558	15.4862	4.3e-54	8.22e-51	CENPE	1062	protein_coding	centromere protein E, 312kDa
ENSG00000139044	183.429	2.44768	0.328231	7.45719	8.84e-14	1.31e-12	B4GALNT3	283358	protein_coding	beta-1,4-N-acetyl-galactosaminyl transferase 3
ENSG00000139155	186.651	-2.09345	0.395818	-5.28892	1.23e-07	6e-07	SLCO1C1	53919	protein_coding	solute carrier organic anion transporter family, member 1C1
ENSG00000139304	640.302	-2.62848	0.546776	-4.80723	1.53e-06	6.1e-06	PTPRQ	374462	protein_coding	protein tyrosine phosphatase, receptor type, Q
ENSG00000139567	157.492	-2.0425	0.248093	-8.2328	1.83e-16	4.5e-15	ACVRL1	94	protein_coding	activin A receptor type II-like 1
ENSG00000139618	123.365	2.62732	0.224876	11.6834	1.55e-31	2.81e-29	BRCA2	675	protein_coding	breast cancer 2, early onset
ENSG00000139714	272.27	2.6537	0.343402	7.72767	1.1e-14	1.95e-13	MORN3	283385	protein_coding	MORN repeat containing 3
ENSG00000139734	117.968	3.74198	0.246648	15.1713	5.47e-52	7.41e-49	DIAPH3	81624	protein_coding	diaphanous-related formin 3
ENSG00000139797	204.778	2.21258	0.322014	6.87108	6.37e-12	6.82e-11	RNF113B	140432	protein_coding	ring finger protein 113B
ENSG00000139946	192.825	-2.03964	0.284091	-7.17955	6.99e-13	8.95e-12	PELI2	57161	protein_coding	pellino E3 ubiquitin protein ligase family member 2
ENSG00000140451	203.905	3.96164	0.308882	12.8257	1.18e-37	4.02e-35	PIF1	80119	protein_coding	PIF1 5'-to-3' DNA helicase
ENSG00000140839	428.667	3.3471	0.42579	7.8609	3.81e-15	7.42e-14	CLEC18B	497190	protein_coding	C-type lectin domain family 18, member B
ENSG00000140945	223.429	-2.60902	0.266048	-9.80657	1.05e-22	7.19e-21	CDH13	1012	protein_coding	cadherin 13
ENSG00000141338	1055.19	-3.89558	0.43473	-8.96092	3.22e-19	1.29e-17	ABCA8	10351	protein_coding	ATP-binding cassette, sub-family A (ABC1), member 8
ENSG00000141576	212.079	-2.38239	0.29478	-8.08191	6.38e-16	1.41e-14	RNF157	114804	protein_coding	ring finger protein 157
ENSG00000142945	127.095	4.11792	0.252685	16.2966	1.04e-59	4.24e-56	KIF2C	11004	protein_coding	kinesin family member 2C
ENSG00000143028	196.032	-2.03582	0.320899	-6.34412	2.24e-10	1.81e-09	SYPL2	284612	protein_coding	synaptophysin-like 2
ENSG00000143125	425.81	-2.86799	0.529591	-5.41548	6.11e-08	3.15e-07	PROK1	84432	protein_coding	prokineticin 1
ENSG00000143171	737.556	-2.76837	0.574533	-4.81846	1.45e-06	5.78e-06	RXRG	6258	protein_coding	retinoid X receptor, gamma
ENSG00000143196	1193.02	-4.77367	0.376509	-12.6788	7.75e-37	2.38e-34	DPT	1805	protein_coding	dermatopontin
ENSG00000143228	139.794	4.76778	0.301939	15.7905	3.61e-56	8.39e-53	NUF2	83540	protein_coding	NUF2, NDC80 kinetochore complex component
ENSG00000143248	205.667	-2.13671	0.333326	-6.41025	1.45e-10	1.22e-09	RGS5	8490	protein_coding	regulator of G-protein signaling 5
ENSG00000143476	139.032	2.71901	0.268228	10.1369	3.79e-24	3.21e-22	DTL	51514	protein_coding	denticleless E3 ubiquitin protein ligase homolog (Drosophila)
ENSG00000143512	326.333	2.07367	0.446703	4.64218	3.45e-06	1.29e-05	HHIPL2	79802	protein_coding	HHIP-like 2
ENSG00000143590	180.587	2.62378	0.297496	8.81953	1.15e-18	4.14e-17	EFNA3	1944	protein_coding	ephrin-A3
ENSG00000143847	241.794	3.23269	0.309396	10.4484	1.49e-25	1.54e-23	PPFIA4	8497	protein_coding	protein tyrosine phosphatase, receptor type, f polypeptide (PTPRF), interacting protein (liprin), alpha 4
ENSG00000144045	260.302	3.1354	0.447392	7.00817	2.41e-12	2.78e-11	DQX1	165545	protein_coding	DEAQ box RNA-dependent ATPase 1
ENSG00000144130	121.683	4.11597	0.329192	12.5033	7.16e-36	2.02e-33	NT5DC4	284958	protein_coding	5'-nucleotidase domain containing 4
ENSG00000144214	159.063	2.56911	0.292165	8.79335	1.45e-18	5.15e-17	LYG1	129530	protein_coding	lysozyme G-like 1
ENSG00000144229	257.349	-2.30477	0.435168	-5.29626	1.18e-07	5.78e-07	THSD7B	80731	protein_coding	thrombospondin, type I, domain containing 7B
ENSG00000144395	270.27	4.22237	0.343497	12.2923	9.96e-35	2.51e-32	CCDC150	284992	protein_coding	coiled-coil domain containing 150
ENSG00000144642	225.714	-2.26416	0.28387	-7.97604	1.51e-15	3.14e-14	RBMS3	27303	protein_coding	RNA binding motif, single stranded interacting protein 3
ENSG00000144908	635.365	-3.42961	0.439143	-7.80977	5.73e-15	1.07e-13	ALDH1L1	10840	protein_coding	aldehyde dehydrogenase 1 family, member L1
ENSG00000145040	335.222	2.23177	0.441375	5.05641	4.27e-07	1.89e-06	UCN2	90226	protein_coding	urocortin 2
ENSG00000145386	146.333	2.72721	0.230571	11.8281	2.8e-32	5.54e-30	CCNA2	890	protein_coding	cyclin A2
ENSG00000145708	628.444	-4.08	0.400925	-10.1765	2.53e-24	2.16e-22	CRHBP	1393	protein_coding	corticotropin releasing hormone binding protein
ENSG00000146410	161.857	3.28399	0.271388	12.1007	1.05e-33	2.4e-31	MTFR2	113115	protein_coding	mitochondrial fission regulator 2
ENSG00000146670	132.159	2.95032	0.244099	12.0866	1.24e-33	2.81e-31	CDCA5	113130	protein_coding	cell division cycle associated 5
ENSG00000146938	214.159	-2.17427	0.366719	-5.92898	3.05e-09	2.01e-08	NLGN4X	57502	protein_coding	neuroligin 4, X-linked
ENSG00000147113	220.81	-2.56916	0.27538	-9.32949	1.06e-20	5.39e-19	CXorf36	79742	protein_coding	chromosome X open reading frame 36
ENSG00000147119	189.127	-2.15052	0.189661	-11.3388	8.43e-30	1.35e-27	CHST7	56548	protein_coding	carbohydrate (N-acetylglucosamine 6-O) sulfotransferase 7
ENSG00000147166	119.968	2.17216	0.262021	8.29001	1.13e-16	2.9e-15	ITGB1BP2	26548	protein_coding	integrin beta 1 binding protein (melusin) 2
ENSG00000147251	243.381	-2.44152	0.259354	-9.41384	4.78e-21	2.54e-19	DOCK11	139818	protein_coding	dedicator of cytokinesis 11
ENSG00000147257	678.857	-3.732	0.419009	-8.90675	5.26e-19	2.01e-17	GPC3	2719	protein_coding	glypican 3
ENSG00000147434	214.429	3.19513	0.476229	6.70922	1.96e-11	1.93e-10	CHRNA6	8973	protein_coding	cholinergic receptor, nicotinic, alpha 6 (neuronal)
ENSG00000147536	103.587	2.71537	0.210453	12.9025	4.36e-38	1.54e-35	GINS4	84296	protein_coding	GINS complex subunit 4 (Sld5 homolog)
ENSG00000147889	364.302	3.72337	0.369799	10.0686	7.6e-24	6.19e-22	CDKN2A	1029	protein_coding	cyclin-dependent kinase inhibitor 2A
ENSG00000148180	207.635	-2.42872	0.246465	-9.85421	6.57e-23	4.6e-21	GSN	2934	protein_coding	gelsolin
ENSG00000148408	769.619	3.11798	0.493596	6.31686	2.67e-10	2.13e-09	CACNA1B	774	protein_coding	calcium channel, voltage-dependent, N type, alpha 1B subunit
ENSG00000148773	136.365	4.63517	0.274042	16.9141	3.54e-64	2.3e-60	MKI67	4288	protein_coding	marker of proliferation Ki-67
ENSG00000149090	477.492	-3.51365	0.349159	-10.0632	8.03e-24	6.51e-22	PAMR1	25891	protein_coding	peptidase domain containing associated with muscle regeneration 1
ENSG00000149124	4084	-5.55413	0.548296	-10.1298	4.07e-24	3.41e-22	GLYAT	10249	protein_coding	glycine-N-acyltransferase
ENSG00000149575	330.206	-3.16837	0.399912	-7.92266	2.32e-15	4.67e-14	SCN2B	6327	protein_coding	sodium channel, voltage gated, type II beta subunit
ENSG00000150594	386.46	-3.4521	0.344722	-10.0141	1.32e-23	1.04e-21	ADRA2A	150	protein_coding	adrenoceptor alpha 2A
ENSG00000150938	299.079	-2.84173	0.223185	-12.7326	3.9e-37	1.27e-34	CRIM1	51232	protein_coding	cysteine rich transmembrane BMP regulator 1 (chordin-like)
ENSG00000151365	912.587	-4.29049	0.408624	-10.4998	8.65e-26	9.25e-24	THRSP	7069	protein_coding	thyroid hormone responsive
ENSG00000151468	384.254	-2.61278	0.366292	-7.13305	9.82e-13	1.23e-11	CCDC3	83643	protein_coding	coiled-coil domain containing 3
ENSG00000151623	173.524	-2.21235	0.236068	-9.37166	7.14e-21	3.71e-19	NR3C2	4306	protein_coding	nuclear receptor subfamily 3, group C, member 2
ENSG00000151725	123.603	2.59131	0.237194	10.9249	8.77e-28	1.2e-25	CENPU	79682	protein_coding	centromere protein U
ENSG00000152270	430.016	-2.80531	0.399307	-7.02544	2.13e-12	2.49e-11	PDE3B	5140	protein_coding	phosphodiesterase 3B, cGMP-inhibited
ENSG00000152430	251.016	2.8388	0.368855	7.69626	1.4e-14	2.42e-13	BOLL	66037	protein_coding	boule-like RNA-binding protein
ENSG00000152580	232.698	-2.32632	0.30249	-7.69057	1.46e-14	2.52e-13	IGSF10	285313	protein_coding	immunoglobulin superfamily, member 10
ENSG00000152591	532.19	2.65713	0.605447	4.3887	1.14e-05	3.86e-05	DSPP	1834	protein_coding	dentin sialophosphoprotein
ENSG00000152592	959.968	3.79379	0.594196	6.38474	1.72e-10	1.42e-09	DMP1	1758	protein_coding	dentin matrix acidic phosphoprotein 1
ENSG00000152766	243.476	2.37967	0.364383	6.53068	6.55e-11	5.85e-10	ANKRD22	118932	protein_coding	ankyrin repeat domain 22
ENSG00000152779	375.206	-2.54544	0.491185	-5.18224	2.19e-07	1.03e-06	SLC16A12	387700	protein_coding	solute carrier family 16, member 12
ENSG00000152969	310.508	2.6813	0.37757	7.10146	1.23e-12	1.52e-11	JAKMIP1	152789	protein_coding	janus kinase and microtubule interacting protein 1
ENSG00000152977	172.635	3.68911	0.412788	8.93705	4e-19	1.57e-17	ZIC1	7545	protein_coding	Zic family member 1
ENSG00000153060	312.016	2.57622	0.444385	5.79727	6.74e-09	4.17e-08	TEKT5	146279	protein_coding	tektin 5
ENSG00000153303	1296.54	-4.28613	0.531442	-8.06509	7.32e-16	1.61e-14	FRMD1	79981	protein_coding	FERM domain containing 1
ENSG00000153956	262.302	-2.93162	0.297154	-9.86567	5.86e-23	4.17e-21	CACNA2D1	781	protein_coding	calcium channel, voltage-dependent, alpha 2/delta subunit 1
ENSG00000153993	201.746	-2.44567	0.339594	-7.20175	5.94e-13	7.71e-12	SEMA3D	223117	protein_coding	sema domain, immunoglobulin domain (Ig), short basic domain, secreted, (semaphorin) 3D
ENSG00000154027	346.19	-2.99689	0.32061	-9.34749	8.98e-21	4.58e-19	AK5	26289	protein_coding	adenylate kinase 5
ENSG00000154133	222.825	-2.51243	0.282413	-8.89628	5.77e-19	2.19e-17	ROBO4	54538	protein_coding	roundabout guidance receptor 4
ENSG00000154175	215.968	-2.33512	0.350721	-6.65806	2.77e-11	2.67e-10	ABI3BP	25890	protein_coding	ABI family, member 3 (NESH) binding protein
ENSG00000154188	244.556	-2.30825	0.367171	-6.28658	3.25e-10	2.55e-09	ANGPT1	284	protein_coding	angiopoietin 1
ENSG00000154252	336.952	2.59631	0.471523	5.50623	3.67e-08	1.97e-07	GAL3ST2	64090	protein_coding	galactose-3-O-sulfotransferase 2
ENSG00000154258	315.873	-2.6696	0.363905	-7.33599	2.2e-13	3.08e-12	ABCA9	10350	protein_coding	ATP-binding cassette, sub-family A (ABC1), member 9
ENSG00000154262	277.206	-2.54185	0.307751	-8.25943	1.46e-16	3.66e-15	ABCA6	23460	protein_coding	ATP-binding cassette, sub-family A (ABC1), member 6
ENSG00000154330	517.254	-3.54134	0.396894	-8.92262	4.55e-19	1.78e-17	PGM5	5239	protein_coding	phosphoglucomutase 5
ENSG00000154721	225.762	-2.73024	0.251534	-10.8544	1.9e-27	2.49e-25	JAM2	58494	protein_coding	junctional adhesion molecule 2
ENSG00000154734	243.889	-2.59211	0.259429	-9.99159	1.66e-23	1.3e-21	ADAMTS1	9510	protein_coding	ADAM metallopeptidase with thrombospondin type 1 motif, 1
ENSG00000154736	259.556	-3.06308	0.2558	-11.9745	4.83e-33	1.04e-30	ADAMTS5	11096	protein_coding	ADAM metallopeptidase with thrombospondin type 1 motif, 5
ENSG00000154839	133.095	3.95139	0.260014	15.1968	3.71e-52	5.75e-49	SKA1	220134	protein_coding	spindle and kinetochore associated complex subunit 1
ENSG00000154920	111.968	2.22561	0.205779	10.8155	2.91e-27	3.71e-25	EME1	146956	protein_coding	essential meiotic structure-specific endonuclease 1
ENSG00000155886	299.984	3.26549	0.432207	7.55539	4.18e-14	6.58e-13	SLC24A2	25769	protein_coding	solute carrier family 24 (sodium/potassium/calcium exchanger), member 2
ENSG00000156298	273.889	-2.77439	0.322802	-8.59471	8.35e-18	2.56e-16	TSPAN7	7102	protein_coding	tetraspanin 7
ENSG00000156509	303.222	3.45697	0.340419	10.155	3.15e-24	2.68e-22	FBXO43	286151	protein_coding	F-box protein 43
ENSG00000156876	148.952	2.19113	0.223879	9.78709	1.28e-22	8.59e-21	SASS6	163786	protein_coding	SAS-6 centriolar assembly protein
ENSG00000156970	148.952	3.56648	0.267778	13.3188	1.8e-40	7.4e-38	BUB1B	701	protein_coding	BUB1 mitotic checkpoint serine/threonine kinase B
ENSG00000157064	232.413	-2.02362	0.366146	-5.5268	3.26e-08	1.78e-07	NMNAT2	23057	protein_coding	nicotinamide nucleotide adenylyltransferase 2
ENSG00000157150	2291.87	-4.8884	0.463062	-10.5567	4.73e-26	5.3e-24	TIMP4	7079	protein_coding	TIMP metallopeptidase inhibitor 4
ENSG00000157152	258.984	-2.55408	0.39395	-6.48326	8.98e-11	7.82e-10	SYN2	6854	protein_coding	synapsin II
ENSG00000157404	303.984	-2.01282	0.404443	-4.97677	6.47e-07	2.76e-06	KIT	3815	protein_coding	v-kit Hardy-Zuckerman 4 feline sarcoma viral oncogene homolog
ENSG00000157456	159.492	2.88997	0.250636	11.5305	9.26e-31	1.6e-28	CCNB2	9133	protein_coding	cyclin B2
ENSG00000157554	189.952	-2.16171	0.268042	-8.06482	7.33e-16	1.61e-14	ERG	2078	protein_coding	v-ets avian erythroblastosis virus E26 oncogene homolog
ENSG00000158106	162.635	2.56924	0.279673	9.18661	4.05e-20	1.87e-18	RHPN1	114822	protein_coding	rhophilin, Rho GTPase binding protein 1
ENSG00000158373	159.984	2.46139	0.300708	8.18534	2.72e-16	6.46e-15	HIST1H2BD	3017	protein_coding	histone cluster 1, H2bd
ENSG00000158402	147.317	3.4661	0.263752	13.1415	1.9e-39	7.28e-37	CDC25C	995	protein_coding	cell division cycle 25C
ENSG00000158406	265.698	2.90941	0.373857	7.78214	7.13e-15	1.32e-13	HIST1H4H	8365	protein_coding	histone cluster 1, H4h
ENSG00000158578	331.302	-2.40342	0.491755	-4.88743	1.02e-06	4.2e-06	ALAS2	212	protein_coding	5'-aminolevulinate synthase 2
ENSG00000159184	6020.95	3.08684	0.655424	4.70969	2.48e-06	9.5e-06	HOXB13	10481	protein_coding	homeobox B13
ENSG00000159263	564.905	3.68869	0.390742	9.4402	3.72e-21	2e-19	SIM2	6493	protein_coding	single-minded family bHLH transcription factor 2
ENSG00000159625	318.286	2.49701	0.506657	4.9284	8.29e-07	3.47e-06	DRC7	84229	protein_coding	dynein regulatory complex subunit 7
ENSG00000160298	172.841	2.8778	0.254987	11.2861	1.54e-29	2.41e-27	C21orf58	54058	protein_coding	chromosome 21 open reading frame 58
ENSG00000160352	199.46	2.11576	0.281938	7.50433	6.17e-14	9.44e-13	ZNF714	148206	protein_coding	zinc finger protein 714
ENSG00000160472	212.603	2.64742	0.390902	6.77259	1.27e-11	1.29e-10	TMEM190	147744	protein_coding	transmembrane protein 190
ENSG00000160781	222.524	2.94762	0.313143	9.41302	4.82e-21	2.55e-19	PAQR6	79957	protein_coding	progestin and adipoQ receptor family member VI
ENSG00000160949	152.159	3.01097	0.265685	11.3328	9.02e-30	1.44e-27	TONSL	4796	protein_coding	tonsoku-like, DNA repair protein
ENSG00000160957	138.032	3.50119	0.259523	13.4908	1.77e-41	8.46e-39	RECQL4	9401	protein_coding	RecQ helicase-like 4
ENSG00000160973	189.302	3.18729	0.298896	10.6635	1.51e-26	1.8e-24	FOXH1	8928	protein_coding	forkhead box H1
ENSG00000161649	2817.75	-4.99664	0.534004	-9.35692	8.21e-21	4.21e-19	CD300LG	146894	protein_coding	CD300 molecule-like family member g
ENSG00000161992	500.746	2.03356	0.609043	3.33894	0.000840979	0.00196495	PRR35	146325	protein_coding	proline rich 35
ENSG00000162004	175.063	2.77357	0.298958	9.27745	1.74e-20	8.54e-19	CCDC78	124093	protein_coding	coiled-coil domain containing 78
ENSG00000162062	118.206	3.14092	0.221903	14.1545	1.75e-45	1.24e-42	C16orf59	80178	protein_coding	chromosome 16 open reading frame 59
ENSG00000162073	114.683	2.5015	0.207202	12.0728	1.47e-33	3.27e-31	PAQR4	124222	protein_coding	progestin and adipoQ receptor family member IV
ENSG00000162407	258.984	-2.78529	0.214699	-12.973	1.74e-38	6.28e-36	PLPP3	8613	protein_coding	phosphatidic acid phosphatase type 2B
ENSG00000162618	312.429	-2.81656	0.288658	-9.75743	1.71e-22	1.14e-20	ADGRL4	64123	protein_coding	adhesion G protein-coupled receptor L4
ENSG00000162733	244.286	-2.55336	0.287751	-8.87352	7.09e-19	2.63e-17	DDR2	4921	protein_coding	discoidin domain receptor tyrosine kinase 2
ENSG00000162849	245.222	2.46849	0.361589	6.82679	8.68e-12	9.1e-11	KIF26B	55083	protein_coding	kinesin family member 26B
ENSG00000162896	3919.9	-3.88782	0.569219	-6.83009	8.49e-12	8.91e-11	PIGR	5284	protein_coding	polymeric immunoglobulin receptor
ENSG00000163145	423.349	-2.63344	0.428956	-6.13919	8.29e-10	6.04e-09	C1QTNF7	114905	protein_coding	C1q and tumor necrosis factor related protein 7
ENSG00000163285	545.349	-2.75648	0.632675	-4.35686	1.32e-05	4.42e-05	GABRG1	2565	protein_coding	gamma-aminobutyric acid (GABA) A receptor, gamma 1
ENSG00000163297	173.381	-2.20533	0.233803	-9.43243	4.01e-21	2.15e-19	ANTXR2	118429	protein_coding	anthrax toxin receptor 2
ENSG00000163412	158.175	-2.07826	0.22796	-9.11681	7.74e-20	3.4e-18	EIF4E3	317649	protein_coding	eukaryotic translation initiation factor 4E family member 3
ENSG00000163462	164.825	2.35192	0.26264	8.95493	3.4e-19	1.36e-17	TRIM46	80128	protein_coding	tripartite motif containing 46
ENSG00000163467	155.175	2.33114	0.249279	9.35153	8.64e-21	4.41e-19	TSACC	128229	protein_coding	TSSK6 activating co-chaperone
ENSG00000163507	143.778	3.21726	0.233971	13.7507	5.05e-43	2.88e-40	KIAA1524	57650	protein_coding	KIAA1524
ENSG00000163513	357.222	-3.52001	0.251542	-13.9937	1.7e-44	1.06e-41	TGFBR2	7048	protein_coding	transforming growth factor, beta receptor II (70/80kDa)
ENSG00000163535	111.587	2.59545	0.188234	13.7884	2.99e-43	1.77e-40	SGOL2	151246	protein_coding	shugoshin-like 2 (S. pombe)
ENSG00000163686	189.429	-2.22972	0.211228	-10.556	4.76e-26	5.32e-24	ABHD6	57406	protein_coding	abhydrolase domain containing 6
ENSG00000163687	271.429	-2.08974	0.429775	-4.8624	1.16e-06	4.72e-06	DNASE1L3	1776	protein_coding	deoxyribonuclease I-like 3
ENSG00000163710	448.429	-2.7951	0.446645	-6.25799	3.9e-10	3.02e-09	PCOLCE2	26577	protein_coding	procollagen C-endopeptidase enhancer 2
ENSG00000163746	209.778	2.33175	0.349944	6.66321	2.68e-11	2.58e-10	PLSCR2	57047	protein_coding	phospholipid scramblase 2
ENSG00000163808	125.873	3.85266	0.260897	14.767	2.39e-49	2.43e-46	KIF15	56992	protein_coding	kinesin family member 15
ENSG00000163815	536.603	-3.33101	0.365002	-9.12602	7.11e-20	3.14e-18	CLEC3B	7123	protein_coding	C-type lectin domain family 3, member B
ENSG00000163884	172.556	-2.16468	0.387148	-5.59134	2.25e-08	1.26e-07	KLF15	28999	protein_coding	Kruppel-like factor 15
ENSG00000163888	269.73	3.08954	0.389885	7.92421	2.3e-15	4.62e-14	CAMK2N2	94032	protein_coding	calcium/calmodulin-dependent protein kinase II inhibitor 2
ENSG00000163993	500.587	3.5332	0.450459	7.84356	4.38e-15	8.39e-14	S100P	6286	protein_coding	S100 calcium binding protein P
ENSG00000164007	613.413	-3.29082	0.454385	-7.24236	4.41e-13	5.88e-12	CLDN19	149461	protein_coding	claudin 19
ENSG00000164049	222.603	2.17532	0.367361	5.92146	3.19e-09	2.1e-08	FBXW12	285231	protein_coding	F-box and WD repeat domain containing 12
ENSG00000164056	202.492	-2.30779	0.248053	-9.30363	1.36e-20	6.83e-19	SPRY1	10252	protein_coding	sprouty RTK signaling antagonist 1
ENSG00000164109	172.476	2.15283	0.29594	7.27455	3.48e-13	4.72e-12	MAD2L1	4085	protein_coding	MAD2 mitotic arrest deficient-like 1 (yeast)
ENSG00000164283	209.571	2.49447	0.352256	7.08141	1.43e-12	1.73e-11	ESM1	11082	protein_coding	endothelial cell-specific molecule 1
ENSG00000164330	209.587	-2.57387	0.297982	-8.63767	5.74e-18	1.82e-16	EBF1	1879	protein_coding	early B-cell factor 1
ENSG00000164530	579.317	-2.8757	0.465481	-6.17791	6.5e-10	4.8e-09	PI16	221476	protein_coding	peptidase inhibitor 16
ENSG00000164611	133.905	3.98692	0.262704	15.1765	5.06e-52	7.15e-49	PTTG1	9232	protein_coding	pituitary tumor-transforming 1
ENSG00000164619	448.413	-2.70432	0.431232	-6.27115	3.58e-10	2.79e-09	BMPER	168667	protein_coding	BMP binding endothelial regulator
ENSG00000164736	473.365	-3.249	0.344872	-9.42089	4.47e-21	2.38e-19	SOX17	64321	protein_coding	SRY (sex determining region Y)-box 17
ENSG00000164741	192	-2.19852	0.282364	-7.78614	6.91e-15	1.28e-13	DLC1	10395	protein_coding	DLC1 Rho GTPase activating protein
ENSG00000164849	318.317	-3.05909	0.256816	-11.9116	1.03e-32	2.13e-30	GPR146	115330	protein_coding	G protein-coupled receptor 146
ENSG00000165072	337.603	-2.86537	0.330355	-8.67362	4.19e-18	1.37e-16	MAMDC2	256691	protein_coding	MAM domain containing 2
ENSG00000165076	250.159	2.15345	0.445623	4.83244	1.35e-06	5.42e-06	PRSS37	136242	protein_coding	protease, serine, 37
ENSG00000165124	799.206	-3.91176	0.374387	-10.4484	1.49e-25	1.54e-23	SVEP1	79987	protein_coding	sushi, von Willebrand factor type A, EGF and pentraxin domain containing 1
ENSG00000165152	255.238	-2.58551	0.330564	-7.82151	5.22e-15	9.85e-14	TMEM246	84302	protein_coding	transmembrane protein 246
ENSG00000165197	847.556	-3.66725	0.419864	-8.73439	2.45e-18	8.36e-17	FIGF	2277	protein_coding	c-fos induced growth factor (vascular endothelial growth factor D)
ENSG00000165269	2070.17	-4.70685	0.493541	-9.53688	1.47e-21	8.51e-20	AQP7	364	protein_coding	aquaporin 7
ENSG00000165304	133.603	4.03597	0.287368	14.0446	8.31e-45	5.4e-42	MELK	9833	protein_coding	maternal embryonic leucine zipper kinase
ENSG00000165349	680.714	-2.98193	0.579254	-5.14788	2.63e-07	1.21e-06	SLC7A3	84889	protein_coding	solute carrier family 7 (cationic amino acid transporter, y+ system), member 3
ENSG00000165379	154.603	-2.00208	0.338112	-5.92134	3.19e-09	2.1e-08	LRFN5	145581	protein_coding	leucine rich repeat and fibronectin type III domain containing 5
ENSG00000165424	225.349	-2.389	0.274964	-8.68841	3.68e-18	1.22e-16	ZCCHC24	219654	protein_coding	zinc finger, CCHC domain containing 24
ENSG00000165457	198.54	-2.03461	0.34458	-5.90459	3.54e-09	2.31e-08	FOLR2	2350	protein_coding	folate receptor 2 (fetal)
ENSG00000165478	909.746	-4.62044	0.417739	-11.0606	1.95e-28	2.8e-26	HEPACAM	220296	protein_coding	hepatic and glial cell adhesion molecule
ENSG00000165480	143.873	3.55954	0.270984	13.1356	2.06e-39	7.77e-37	SKA3	221150	protein_coding	spindle and kinetochore associated complex subunit 3
ENSG00000165633	168.492	-2.05123	0.302397	-6.78324	1.18e-11	1.21e-10	VSTM4	196740	protein_coding	V-set and transmembrane domain containing 4
ENSG00000165799	323.159	-2.5534	0.496421	-5.14362	2.69e-07	1.24e-06	RNASE7	84659	protein_coding	ribonuclease, RNase A family, 7
ENSG00000165810	724.841	-3.40006	0.401722	-8.46371	2.59e-17	7.46e-16	BTNL9	153579	protein_coding	butyrophilin-like 9
ENSG00000165891	181.413	2.81025	0.277761	10.1175	4.62e-24	3.84e-22	E2F7	144455	protein_coding	E2F transcription factor 7
ENSG00000166147	249.222	-2.35625	0.310738	-7.58277	3.38e-14	5.46e-13	FBN1	2200	protein_coding	fibrillin 1
ENSG00000166148	600.905	-3.50903	0.384225	-9.13274	6.68e-20	2.98e-18	AVPR1A	552	protein_coding	arginine vasopressin receptor 1A
ENSG00000166250	291.714	-2.87693	0.280491	-10.2568	1.1e-24	1.02e-22	CLMP	79827	protein_coding	CXADR-like membrane protein
ENSG00000166292	372.413	-2.1571	0.464032	-4.64861	3.34e-06	1.25e-05	TMEM100	55273	protein_coding	transmembrane protein 100
ENSG00000166396	1281.9	2.88124	0.6001	4.80126	1.58e-06	6.26e-06	SERPINB7	8710	protein_coding	serpin peptidase inhibitor, clade B (ovalbumin), member 7
ENSG00000166407	1987.78	3.3192	0.617745	5.3731	7.74e-08	3.92e-07	LMO1	4004	protein_coding	LIM domain only 1 (rhombotin 1)
ENSG00000166803	147.46	3.44775	0.282685	12.1964	3.25e-34	7.76e-32	KIAA0101	9768	protein_coding	KIAA0101
ENSG00000166816	217.476	-2.15943	0.317212	-6.80754	9.93e-12	1.03e-10	LDHD	197257	protein_coding	lactate dehydrogenase D
ENSG00000166819	2736.17	-5.64703	0.466217	-12.1124	9.08e-34	2.09e-31	PLIN1	5346	protein_coding	perilipin 1
ENSG00000166851	131.587	3.39603	0.238219	14.2559	4.12e-46	3.11e-43	PLK1	5347	protein_coding	polo-like kinase 1
ENSG00000166947	244.889	-2.72552	0.278779	-9.77663	1.42e-22	9.46e-21	EPB42	2038	protein_coding	erythrocyte membrane protein band 4.2
ENSG00000167011	809.952	2.77031	0.652296	4.24701	2.17e-05	6.96e-05	NAT16	375607	protein_coding	N-acetyltransferase 16 (GCN5-related, putative)
ENSG00000167074	187.746	-2.02346	0.231011	-8.75913	1.97e-18	6.82e-17	TEF	7008	protein_coding	thyrotrophic embryonic factor
ENSG00000167194	169.111	2.12668	0.479972	4.43084	9.39e-06	3.23e-05	C16orf92	146378	protein_coding	chromosome 16 open reading frame 92
ENSG00000167434	5569.41	-4.0125	0.604833	-6.63406	3.27e-11	3.09e-10	CA4	762	protein_coding	carbonic anhydrase IV
ENSG00000167513	145.365	2.69544	0.262121	10.2832	8.39e-25	7.88e-23	CDT1	81620	protein_coding	chromatin licensing and DNA replication factor 1
ENSG00000167588	3046.48	-5.53835	0.441689	-12.539	4.57e-36	1.34e-33	GPD1	2819	protein_coding	glycerol-3-phosphate dehydrogenase 1 (soluble)
ENSG00000167619	319.857	2.60574	0.412074	6.32348	2.56e-10	2.05e-09	TMEM145	284339	protein_coding	transmembrane protein 145
ENSG00000167676	1821.49	-5.66829	0.448106	-12.6494	1.13e-36	3.42e-34	PLIN4	729359	protein_coding	perilipin 4
ENSG00000167702	163.984	2.90002	0.2743	10.5724	4e-26	4.51e-24	KIFC2	90990	protein_coding	kinesin family member C2
ENSG00000167749	537.54	2.77631	0.496814	5.58822	2.29e-08	1.29e-07	KLK4	9622	protein_coding	kallikrein-related peptidase 4
ENSG00000167779	311.206	-2.71698	0.337007	-8.06208	7.5e-16	1.64e-14	IGFBP6	3489	protein_coding	insulin-like growth factor binding protein 6
ENSG00000167880	186.079	2.50571	0.306747	8.16867	3.12e-16	7.31e-15	EVPL	2125	protein_coding	envoplakin
ENSG00000167900	144.54	3.26491	0.256003	12.7534	2.98e-37	9.89e-35	TK1	7083	protein_coding	thymidine kinase 1, soluble
ENSG00000167968	194.825	2.39666	0.311098	7.70386	1.32e-14	2.3e-13	DNASE1L2	1775	protein_coding	deoxyribonuclease I-like 2
ENSG00000168004	354.873	-2.60826	0.463936	-5.62202	1.89e-08	1.08e-07	HRASLS5	117245	protein_coding	HRAS-like suppressor family, member 5
ENSG00000168078	209.937	3.66135	0.312363	11.7215	9.89e-32	1.83e-29	PBK	55872	protein_coding	PDZ binding kinase
ENSG00000168079	1017.03	-4.28297	0.465039	-9.20992	3.26e-20	1.53e-18	SCARA5	286133	protein_coding	scavenger receptor class A, member 5
ENSG00000168131	667.841	3.49529	0.645051	5.41863	6.01e-08	3.1e-07	OR2B2	81697	protein_coding	olfactory receptor, family 2, subfamily B, member 2
ENSG00000168298	193	2.85644	0.413871	6.90177	5.14e-12	5.57e-11	HIST1H1E	3008	protein_coding	histone cluster 1, H1e
ENSG00000168334	500.841	4.06329	0.420307	9.66744	4.15e-22	2.63e-20	XIRP1	165904	protein_coding	xin actin binding repeat containing 1
ENSG00000168477	1125.98	-3.789	0.411543	-9.20683	3.36e-20	1.57e-18	TNXB	7148	protein_coding	tenascin XB
ENSG00000168497	1050.97	-3.92306	0.406831	-9.64295	5.27e-22	3.3e-20	SDPR	8436	protein_coding	serum deprivation response
ENSG00000168874	641.667	-3.76461	0.386643	-9.73666	2.1e-22	1.38e-20	ATOH8	84913	protein_coding	atonal bHLH transcription factor 8
ENSG00000169047	198.905	-2.33829	0.280447	-8.33772	7.57e-17	2e-15	IRS1	3667	protein_coding	insulin receptor substrate 1
ENSG00000169116	251.333	-2.41484	0.319325	-7.56232	3.96e-14	6.27e-13	PARM1	25849	protein_coding	prostate androgen-regulated mucin-like protein 1
ENSG00000169245	289.683	2.42245	0.413971	5.85174	4.86e-09	3.09e-08	CXCL10	3627	protein_coding	chemokine (C-X-C motif) ligand 10
ENSG00000169246	172.683	2.34901	0.267234	8.7901	1.49e-18	5.29e-17	NPIPB3	NA	protein_coding
ENSG00000169252	419.429	-3.32275	0.381153	-8.71763	2.84e-18	9.57e-17	ADRB2	154	protein_coding	adrenoceptor beta 2, surface
ENSG00000169258	294.111	2.96437	0.349879	8.47256	2.4e-17	6.93e-16	GPRIN1	114787	protein_coding	G protein regulated inducer of neurite outgrowth 1
ENSG00000169291	252.968	-2.80367	0.308384	-9.0915	9.77e-20	4.19e-18	SHE	126669	protein_coding	Src homology 2 domain containing E
ENSG00000169313	336.587	-2.473	0.454108	-5.44584	5.16e-08	2.7e-07	P2RY12	64805	protein_coding	purinergic receptor P2Y, G-protein coupled, 12
ENSG00000169418	424.571	-3.63684	0.300021	-12.122	8.08e-34	1.89e-31	NPR1	4881	protein_coding	natriuretic peptide receptor 1
ENSG00000169607	108.889	4.72655	0.275239	17.1726	4.26e-66	4.62e-62	CKAP2L	150468	protein_coding	cytoskeleton associated protein 2-like
ENSG00000169618	1325.94	-3.43239	0.638359	-5.37689	7.58e-08	3.84e-07	PROKR1	NA	protein_coding
ENSG00000169679	148.206	3.76994	0.275261	13.6959	1.07e-42	5.82e-40	BUB1	699	protein_coding	BUB1 mitotic checkpoint serine/threonine kinase
ENSG00000169744	273.841	-2.7584	0.28714	-9.60646	7.51e-22	4.6e-20	LDB2	9079	protein_coding	LIM domain binding 2
ENSG00000169885	235.19	2.06562	0.357262	5.78182	7.39e-09	4.54e-08	CALML6	163688	protein_coding	calmodulin-like 6
ENSG00000170011	405.397	-2.9079	0.394352	-7.37386	1.66e-13	2.36e-12	MYRIP	25924	protein_coding	myosin VIIA and Rab interacting protein
ENSG00000170049	203.444	2.25332	0.321579	7.00705	2.43e-12	2.81e-11	KCNAB3	9196	protein_coding	potassium channel, voltage gated subfamily A regulatory beta subunit 3
ENSG00000170145	203.063	-2.16171	0.243449	-8.87951	6.72e-19	2.5e-17	SIK2	23235	protein_coding	salt-inducible kinase 2
ENSG00000170271	205.254	-2.13379	0.238087	-8.96224	3.18e-19	1.28e-17	FAXDC2	10826	protein_coding	fatty acid hydroxylase domain containing 2
ENSG00000170312	145.73	3.36336	0.265987	12.6448	1.19e-36	3.59e-34	CDK1	983	protein_coding	cyclin-dependent kinase 1
ENSG00000170323	2055.81	-4.71391	0.477418	-9.87375	5.41e-23	3.9e-21	FABP4	2167	protein_coding	fatty acid binding protein 4, adipocyte
ENSG00000170369	819.413	2.40393	0.6371	3.77324	0.000161142	0.000437153	CST2	1470	protein_coding	cystatin SA
ENSG00000170373	12597.2	2.56075	0.668241	3.83207	0.000127068	0.000351825	CST1	1469	protein_coding	cystatin SN
ENSG00000170498	245.222	2.91707	0.4919	5.93022	3.03e-09	2e-08	KISS1	3814	protein_coding	KiSS-1 metastasis-suppressor
ENSG00000170525	191.238	-2.20905	0.248677	-8.88322	6.5e-19	2.43e-17	PFKFB3	5209	protein_coding	6-phosphofructo-2-kinase/fructose-2,6-biphosphatase 3
ENSG00000170962	275.381	-2.86001	0.268127	-10.6666	1.46e-26	1.75e-24	PDGFD	80310	protein_coding	platelet derived growth factor D
ENSG00000170989	310.079	-3.11121	0.313232	-9.93261	3e-23	2.25e-21	S1PR1	1901	protein_coding	sphingosine-1-phosphate receptor 1
ENSG00000171115	229.492	-2.39829	0.29977	-8.00043	1.24e-15	2.61e-14	GIMAP8	155038	protein_coding	GTPase, IMAP family member 8
ENSG00000171227	409.397	-3.61036	0.333816	-10.8154	2.91e-27	3.71e-25	TMEM37	140738	protein_coding	transmembrane protein 37
ENSG00000171241	140.317	2.79297	0.257086	10.864	1.71e-27	2.25e-25	SHCBP1	79801	protein_coding	SHC SH2-domain binding protein 1
ENSG00000171320	143.413	3.45609	0.276324	12.5074	6.81e-36	1.94e-33	ESCO2	157570	protein_coding	establishment of sister chromatid cohesion N-acetyltransferase 2
ENSG00000171368	185.921	-2.22656	0.257502	-8.64676	5.3e-18	1.69e-16	TPPP	11076	protein_coding	tubulin polymerization promoting protein
ENSG00000171408	157.952	-2.20734	0.291462	-7.57334	3.64e-14	5.82e-13	PDE7B	27115	protein_coding	phosphodiesterase 7B
ENSG00000171502	267.349	2.58797	0.3585	7.21887	5.24e-13	6.87e-12	COL24A1	255631	protein_coding	collagen, type XXIV, alpha 1
ENSG00000171522	188.476	-2.09097	0.24127	-8.66652	4.46e-18	1.45e-16	PTGER4	5734	protein_coding	prostaglandin E receptor 4 (subtype EP4)
ENSG00000171596	286.206	-2.32287	0.402144	-5.77621	7.64e-09	4.68e-08	NMUR1	10316	protein_coding	neuromedin U receptor 1
ENSG00000171819	356.952	-2.8473	0.372285	-7.64818	2.04e-14	3.43e-13	ANGPTL7	10218	protein_coding	angiopoietin-like 7
ENSG00000171848	166.873	3.64035	0.296091	12.2947	9.67e-35	2.45e-32	RRM2	6241	protein_coding	ribonucleotide reductase M2
ENSG00000171914	218.079	-2.49507	0.222936	-11.1919	4.47e-29	6.78e-27	TLN2	83660	protein_coding	talin 2
ENSG00000171992	289.222	-2.43328	0.310417	-7.83875	4.55e-15	8.67e-14	SYNPO	11346	protein_coding	synaptopodin
ENSG00000172156	847.857	2.54261	0.656381	3.87368	0.000107204	0.000301477	CCL11	6356	protein_coding	chemokine (C-C motif) ligand 11
ENSG00000172209	209.794	2.73268	0.33358	8.19196	2.57e-16	6.14e-15	GPR22	2845	protein_coding	G protein-coupled receptor 22
ENSG00000172318	198.27	-2.22792	0.391809	-5.68623	1.3e-08	7.61e-08	B3GALT1	8708	protein_coding	UDP-Gal:betaGlcNAc beta 1,3-galactosyltransferase, polypeptide 1
ENSG00000172382	138.587	2.55359	0.279586	9.13347	6.63e-20	2.96e-18	PRSS27	83886	protein_coding	protease, serine 27
ENSG00000172403	336.778	-2.79223	0.388127	-7.19412	6.29e-13	8.11e-12	SYNPO2	171024	protein_coding	synaptopodin 2
ENSG00000172901	1156.03	-4.50131	0.421411	-10.6815	1.24e-26	1.5e-24	LVRN	206338	protein_coding	laeverin
ENSG00000172935	326.254	-2.87422	0.327203	-8.78419	1.57e-18	5.56e-17	MRGPRF	116535	protein_coding	MAS-related GPR, member F
ENSG00000172987	411.317	-2.06038	0.483236	-4.26372	2.01e-05	6.5e-05	HPSE2	60495	protein_coding	heparanase 2 (inactive)
ENSG00000173114	223.333	-2.4455	0.294298	-8.3096	9.6e-17	2.48e-15	LRRN3	54674	protein_coding	leucine rich repeat neuronal 3
ENSG00000173137	143.889	2.31016	0.220663	10.4692	1.2e-25	1.25e-23	ADCK5	203054	protein_coding	aarF domain containing kinase 5
ENSG00000173175	314.762	-2.97885	0.329549	-9.03915	1.58e-19	6.62e-18	ADCY5	111	protein_coding	adenylate cyclase 5
ENSG00000173208	562.556	-3.40774	0.447626	-7.61292	2.68e-14	4.4e-13	ABCD2	225	protein_coding	ATP-binding cassette, sub-family D (ALD), member 2
ENSG00000173210	558.127	-3.27596	0.377788	-8.67144	4.27e-18	1.4e-16	ABLIM3	22885	protein_coding	actin binding LIM protein family, member 3
ENSG00000173269	334.095	-3.14891	0.290164	-10.8522	1.95e-27	2.53e-25	MMRN2	79812	protein_coding	multimerin 2
ENSG00000173432	351.667	-2.88465	0.407592	-7.0773	1.47e-12	1.77e-11	SAA1	6288	protein_coding	serum amyloid A1
ENSG00000173457	110.206	2.34105	0.166779	14.0369	9.27e-45	5.91e-42	PPP1R14B	26472	protein_coding	protein phosphatase 1, regulatory (inhibitor) subunit 14B
ENSG00000173467	501.032	-2.20851	0.546366	-4.04218	5.3e-05	0.000157934	AGR3	155465	protein_coding	anterior gradient 3, protein disulphide isomerase family member
ENSG00000173641	1658.06	-4.71165	0.438857	-10.7362	6.88e-27	8.47e-25	HSPB7	27129	protein_coding	heat shock 27kDa protein family, member 7 (cardiovascular)
ENSG00000173678	303.111	2.37099	0.351705	6.74144	1.57e-11	1.57e-10	SPDYE2B	100310812	protein_coding	speedy/RINGO cell cycle regulator family member E2B
ENSG00000173825	164.54	2.1299	0.316531	6.7289	1.71e-11	1.7e-10	TIGD3	220359	protein_coding	tigger transposable element derived 3
ENSG00000173894	207.159	2.84098	0.308594	9.20621	3.38e-20	1.57e-18	CBX2	84733	protein_coding	chromobox homolog 2
ENSG00000174059	332.81	-2.85628	0.319363	-8.94368	3.76e-19	1.5e-17	CD34	947	protein_coding	CD34 molecule
ENSG00000174145	661.921	-2.74094	0.600021	-4.56807	4.92e-06	1.79e-05	NWD2	57495	protein_coding	NACHT and WD repeat domain containing 2
ENSG00000174175	204.302	-2.83988	0.397352	-7.14702	8.87e-13	1.12e-11	SELP	6403	protein_coding	selectin P (granule membrane protein 140kDa, antigen CD62)
ENSG00000174371	154.413	3.80427	0.309893	12.2761	1.22e-34	3.04e-32	EXO1	9156	protein_coding	exonuclease 1
ENSG00000174501	194.095	2.09048	0.31934	6.54626	5.9e-11	5.31e-10	ANKRD36C	NA	protein_coding
ENSG00000174611	306.286	-2.79018	0.308857	-9.0339	1.66e-19	6.94e-18	KY	339855	protein_coding	kyphoscoliosis peptidase
ENSG00000174697	11109.6	-6.82855	0.505994	-13.4953	1.67e-41	8.2e-39	LEP	3952	protein_coding	leptin
ENSG00000174804	386.857	-3.39667	0.291375	-11.6574	2.1e-31	3.76e-29	FZD4	8322	protein_coding	frizzled class receptor 4
ENSG00000174871	203.841	3.67171	0.289165	12.6976	6.1e-37	1.89e-34	CNIH2	254263	protein_coding	cornichon family AMPA receptor auxiliary protein 2
ENSG00000174945	152.413	2.33475	0.266539	8.75952	1.96e-18	6.81e-17	AMZ1	155185	protein_coding	archaelysin family metallopeptidase 1
ENSG00000174963	155.349	3.28996	0.398809	8.24946	1.59e-16	3.96e-15	ZIC4	84107	protein_coding	Zic family member 4
ENSG00000175063	164.825	4.62833	0.32134	14.4032	4.94e-47	3.91e-44	UBE2C	11065	protein_coding	ubiquitin-conjugating enzyme E2C
ENSG00000175161	293.111	-2.6194	0.40866	-6.40972	1.46e-10	1.22e-09	CADM2	253559	protein_coding	cell adhesion molecule 2
ENSG00000175305	145.222	2.78865	0.217001	12.8509	8.5e-38	2.97e-35	CCNE2	9134	protein_coding	cyclin E2
ENSG00000175445	598.968	-3.61157	0.403604	-8.94831	3.61e-19	1.44e-17	LPL	4023	protein_coding	lipoprotein lipase
ENSG00000175643	144.317	2.73944	0.241837	11.3276	9.58e-30	1.52e-27	RMI2	116028	protein_coding	RecQ mediated genome instability 2
ENSG00000175820	424.841	3.54189	0.408579	8.66879	4.37e-18	1.42e-16	CCDC168	643677	protein_coding	coiled-coil domain containing 168
ENSG00000175877	713.905	3.99595	0.574645	6.95377	3.56e-12	3.97e-11	WBSCR28	135886	protein_coding	Williams-Beuren syndrome chromosome region 28
ENSG00000176194	1531.21	-4.20356	0.51181	-8.21311	2.16e-16	5.23e-15	CIDEA	1149	protein_coding	cell death-inducing DFFA-like effector a
ENSG00000176208	140.444	2.53615	0.227178	11.1637	6.14e-29	9.19e-27	ATAD5	79915	protein_coding	ATPase family, AAA domain containing 5
ENSG00000176438	209.206	-2.16629	0.284972	-7.60177	2.92e-14	4.76e-13	SYNE3	161176	protein_coding	spectrin repeat containing, nuclear envelope family member 3
ENSG00000176928	214.444	-2.24358	0.38545	-5.82068	5.86e-09	3.67e-08	GCNT4	51301	protein_coding	glucosaminyl (N-acetyl) transferase 4, core 2
ENSG00000177076	242.175	-2.9458	0.249992	-11.7836	4.74e-32	9.06e-30	ACER2	340485	protein_coding	alkaline ceramidase 2
ENSG00000177098	434.238	-3.68814	0.338755	-10.8873	1.32e-27	1.76e-25	SCN4B	6330	protein_coding	sodium channel, voltage gated, type IV beta subunit
ENSG00000177119	220.175	-2.39575	0.205829	-11.6395	2.59e-31	4.61e-29	ANO6	196527	protein_coding	anoctamin 6
ENSG00000177202	299.524	2.31085	0.419634	5.50682	3.65e-08	1.97e-07	SPACA4	171169	protein_coding	sperm acrosome associated 4
ENSG00000177363	499.54	-3.26638	0.378497	-8.62987	6.14e-18	1.94e-16	LRRN4CL	221091	protein_coding	LRRN4 C-terminal like
ENSG00000177688	190.206	2.09801	0.275353	7.61936	2.55e-14	4.21e-13	SUMO4	387082	protein_coding	small ubiquitin-like modifier 4
ENSG00000177710	199.413	2.26084	0.340368	6.64234	3.09e-11	2.94e-10	SLC35G5	83650	protein_coding	solute carrier family 35, member G5
ENSG00000178033	236.857	-2.29656	0.299279	-7.67363	1.67e-14	2.85e-13	FAM26E	254228	protein_coding	family with sequence similarity 26, member E
ENSG00000178175	275.603	-2.77927	0.315296	-8.8148	1.2e-18	4.31e-17	ZNF366	167465	protein_coding	zinc finger protein 366
ENSG00000178343	391.587	-2.08023	0.528056	-3.93941	8.17e-05	0.000234911	SHISA3	152573	protein_coding	shisa family member 3
ENSG00000178404	173.905	2.27588	0.305388	7.45242	9.16e-14	1.36e-12	CEP295NL	100653515	protein_coding	CEP295 N-terminal like
ENSG00000178531	175.46	2.67572	0.300469	8.90515	5.33e-19	2.03e-17	CTXN1	404217	protein_coding	cortexin 1
ENSG00000178695	299.508	-2.50025	0.28834	-8.6712	4.28e-18	1.4e-16	KCTD12	115207	protein_coding	potassium channel tetramerization domain containing 12
ENSG00000178726	235.54	-2.47517	0.296029	-8.36122	6.21e-17	1.67e-15	THBD	7056	protein_coding	thrombomodulin
ENSG00000178773	285.984	2.90592	0.407509	7.13093	9.97e-13	1.24e-11	CPNE7	27132	protein_coding	copine VII
ENSG00000178878	329.063	-2.92957	0.289771	-10.1099	4.99e-24	4.14e-22	APOLD1	81575	protein_coding	apolipoprotein L domain containing 1
ENSG00000178947	146.349	-2.40503	0.29631	-8.11663	4.79e-16	1.09e-14	SMIM10L2A	NA	protein_coding
ENSG00000178999	143.286	4.1171	0.277839	14.8183	1.12e-49	1.17e-46	AURKB	9212	protein_coding	aurora kinase B
ENSG00000179284	225.349	2.73542	0.364621	7.5021	6.28e-14	9.59e-13	DAND5	199699	protein_coding	DAN domain family member 5, BMP antagonist
ENSG00000179314	324.968	-2.68447	0.347109	-7.73381	1.04e-14	1.87e-13	WSCD1	23302	protein_coding	WSC domain containing 1
ENSG00000179363	252.619	2.00326	0.450823	4.44357	8.85e-06	3.06e-05	TMEM31	203562	protein_coding	transmembrane protein 31
ENSG00000179546	981.603	3.26183	0.551745	5.91184	3.38e-09	2.22e-08	HTR1D	3352	protein_coding	5-hydroxytryptamine (serotonin) receptor 1D, G protein-coupled
ENSG00000179580	158.778	2.35795	0.43857	5.37645	7.6e-08	3.85e-07	RNF151	146310	protein_coding	ring finger protein 151
ENSG00000179698	239.492	2.33168	0.321278	7.25753	3.94e-13	5.3e-12	WDR97	340390	protein_coding	KIAA1875
ENSG00000179750	248.159	2.48752	0.392707	6.33429	2.38e-10	1.93e-09	APOBEC3B	9582	protein_coding	apolipoprotein B mRNA editing enzyme, catalytic polypeptide-like 3B
ENSG00000179776	283.048	-2.74865	0.297122	-9.25089	2.23e-20	1.08e-18	CDH5	1003	protein_coding	cadherin 5, type 2 (vascular endothelium)
ENSG00000179796	319.825	-3.01882	0.572937	-5.26902	1.37e-07	6.64e-07	LRRC3B	116135	protein_coding	leucine rich repeat containing 3B
ENSG00000179869	475.46	2.49209	0.482623	5.16365	2.42e-07	1.12e-06	ABCA13	154664	protein_coding	ATP-binding cassette, sub-family A (ABC1), member 13
ENSG00000180264	1192.86	-3.10003	0.523687	-5.91961	3.23e-09	2.12e-08	ADGRD2	NA	protein_coding
ENSG00000180354	238.651	-2.59785	0.259407	-10.0146	1.32e-23	1.04e-21	MTURN	222166	protein_coding	maturin, neural progenitor differentiation regulator homolog (Xenopus)
ENSG00000180509	252.159	-2.28947	0.334691	-6.84054	7.89e-12	8.32e-11	KCNE1	3753	protein_coding	potassium channel, voltage gated subfamily E regulatory beta subunit 1
ENSG00000180660	400.794	-2.97786	0.443695	-6.7115	1.93e-11	1.9e-10	MAB21L1	4081	protein_coding	mab-21-like 1 (C. elegans)
ENSG00000180914	641.19	-3.45033	0.357158	-9.66052	4.44e-22	2.8e-20	OXTR	5021	protein_coding	oxytocin receptor
ENSG00000180998	223	2.26651	0.316253	7.16675	7.68e-13	9.76e-12	GPR137C	283554	protein_coding	G protein-coupled receptor 137C
ENSG00000181085	292.365	3.2478	0.390723	8.31229	9.39e-17	2.43e-15	MAPK15	225689	protein_coding	mitogen-activated protein kinase 15
ENSG00000181092	4137.71	-5.22489	0.55771	-9.36846	7.36e-21	3.8e-19	ADIPOQ	9370	protein_coding	adiponectin, C1Q and collagen domain containing
ENSG00000181195	1173.33	-2.87668	0.565008	-5.0914	3.55e-07	1.59e-06	PENK	5179	protein_coding	proenkephalin
ENSG00000181234	1720.06	-4.11219	0.538363	-7.63831	2.2e-14	3.67e-13	TMEM132C	92293	protein_coding	transmembrane protein 132C
ENSG00000181626	1510.46	3.62306	0.542465	6.6789	2.41e-11	2.34e-10	ANKRD62	342850	protein_coding	ankyrin repeat domain 62
ENSG00000181778	2227.76	-2.72578	0.667321	-4.08466	4.41e-05	0.000133677	TMEM252	169693	protein_coding	transmembrane protein 252
ENSG00000181856	391.429	-3.25968	0.393886	-8.27569	1.28e-16	3.24e-15	SLC2A4	6517	protein_coding	solute carrier family 2 (facilitated glucose transporter), member 4
ENSG00000182272	164.571	2.49583	0.294576	8.47262	2.4e-17	6.93e-16	B4GALNT4	338707	protein_coding	beta-1,4-N-acetyl-galactosaminyl transferase 4
ENSG00000182492	251.921	2.24492	0.341496	6.57379	4.91e-11	4.48e-10	BGN	633	protein_coding	biglycan
ENSG00000182636	186.587	-2.3905	0.310466	-7.69972	1.36e-14	2.36e-13	NDN	4692	protein_coding	necdin, melanoma antigen (MAGE) family member
ENSG00000182676	182.619	2.4604	0.381461	6.44993	1.12e-10	9.58e-10	PPP1R27	116729	protein_coding	protein phosphatase 1, regulatory subunit 27
ENSG00000182782	276.413	-2.39029	0.388985	-6.14493	8e-10	5.84e-09	HCAR2	338442	protein_coding	hydroxycarboxylic acid receptor 2
ENSG00000183010	141.365	2.22786	0.259615	8.5814	9.37e-18	2.85e-16	PYCR1	5831	protein_coding	pyrroline-5-carboxylate reductase 1
ENSG00000183145	312.524	2.7344	0.402714	6.78992	1.12e-11	1.15e-10	RIPPLY3	53820	protein_coding	ripply transcriptional repressor 3
ENSG00000183150	208.095	3.47619	0.329622	10.546	5.3e-26	5.86e-24	GPR19	2842	protein_coding	G protein-coupled receptor 19
ENSG00000183396	304.111	3.38796	0.418801	8.08966	5.98e-16	1.34e-14	TMEM89	440955	protein_coding	transmembrane protein 89
ENSG00000183479	341.492	3.28195	0.371821	8.8267	1.08e-18	3.91e-17	TREX2	11219	protein_coding	three prime repair exonuclease 2
ENSG00000183722	213.333	-2.13217	0.272122	-7.83534	4.68e-15	8.89e-14	LHFP	10186	protein_coding	lipoma HMGIC fusion partner
ENSG00000183773	200.921	2.01999	0.319631	6.31975	2.62e-10	2.1e-09	AIFM3	150209	protein_coding	apoptosis-inducing factor, mitochondrion-associated, 3
ENSG00000183807	255.889	-2.81493	0.37755	-7.45578	8.93e-14	1.33e-12	FAM162B	221303	protein_coding	family with sequence similarity 162, member B
ENSG00000183856	152.095	4.50967	0.332862	13.5482	8.12e-42	4.12e-39	IQGAP3	128239	protein_coding	IQ motif containing GTPase activating protein 3
ENSG00000184005	258.492	-2.74579	0.252116	-10.891	1.27e-27	1.69e-25	ST6GALNAC3	256435	protein_coding	ST6 (alpha-N-acetyl-neuraminyl-2,3-beta-galactosyl-1,3)-N-acetylgalactosaminide alpha-2,6-sialyltransferase 3
ENSG00000184113	375.286	-2.97739	0.36453	-8.16775	3.14e-16	7.36e-15	CLDN5	7122	protein_coding	claudin 5
ENSG00000184226	251.984	-2.2896	0.342936	-6.67645	2.45e-11	2.37e-10	PCDH9	5101	protein_coding	protocadherin 9
ENSG00000184343	236.651	2.43025	0.359883	6.75287	1.45e-11	1.46e-10	SRPK3	26576	protein_coding	SRSF protein kinase 3
ENSG00000184347	383.889	-3.0643	0.343628	-8.91749	4.77e-19	1.85e-17	SLIT3	6586	protein_coding	slit guidance ligand 3
ENSG00000184357	199.222	2.5281	0.557497	4.53473	5.77e-06	2.07e-05	HIST1H1B	3009	protein_coding	histone cluster 1, H1b
ENSG00000184492	214.429	2.20883	0.53211	4.15107	3.31e-05	0.000102592	FOXD4L1	200350	protein_coding	forkhead box D4-like 1
ENSG00000184557	247.46	-2.48492	0.283507	-8.76494	1.87e-18	6.53e-17	SOCS3	9021	protein_coding	suppressor of cytokine signaling 3
ENSG00000184601	2933.97	-4.68761	0.567082	-8.26619	1.38e-16	3.49e-15	C14orf180	400258	protein_coding	chromosome 14 open reading frame 180
ENSG00000184661	162.095	4.5193	0.309362	14.6085	2.48e-48	2.37e-45	CDCA2	157313	protein_coding	cell division cycle associated 2
ENSG00000184811	2996.71	-4.87886	0.542665	-8.99056	2.46e-19	1e-17	TUSC5	286753	protein_coding	tumor suppressor candidate 5
ENSG00000185010	167.476	-2.06066	0.19368	-10.6395	1.95e-26	2.3e-24	F8	2157	protein_coding	coagulation factor VIII, procoagulant component
ENSG00000185101	144.587	2.13492	0.258332	8.26426	1.41e-16	3.54e-15	ANO9	338440	protein_coding	anoctamin 9
ENSG00000185271	662.571	-3.02235	0.584401	-5.1717	2.32e-07	1.08e-06	KLHL33	123103	protein_coding	kelch-like family member 33
ENSG00000185467	212.524	2.66302	0.343269	7.75783	8.64e-15	1.57e-13	KPNA7	402569	protein_coding	karyopherin alpha 7 (importin alpha 8)
ENSG00000185561	200.619	-2.44038	0.298145	-8.18523	2.72e-16	6.46e-15	TLCD2	727910	protein_coding	TLC domain containing 2
ENSG00000185686	269.873	6.25574	0.482945	12.9533	2.25e-38	8.03e-36	PRAME	23532	protein_coding	preferentially expressed antigen in melanoma
ENSG00000185697	297.508	3.454	0.331323	10.4249	1.91e-25	1.94e-23	MYBL1	4603	protein_coding	v-myb avian myeloblastosis viral oncogene homolog-like 1
ENSG00000185818	368.302	-2.88935	0.398944	-7.2425	4.4e-13	5.87e-12	NAT8L	339983	protein_coding	N-acetyltransferase 8-like (GCN5-related, putative)
ENSG00000185842	154.079	2.73021	0.253245	10.7809	4.24e-27	5.36e-25	DNAH14	127602	protein_coding	dynein, axonemal, heavy chain 14
ENSG00000185864	150.857	2.26555	0.229486	9.87225	5.49e-23	3.95e-21	NPIPB4	23117	protein_coding	nuclear pore complex interacting protein family, member B3
ENSG00000186185	158.413	4.08781	0.297248	13.7522	4.94e-43	2.87e-40	KIF18B	146909	protein_coding	kinesin family member 18B
ENSG00000186188	228.714	-2.21373	0.347064	-6.37844	1.79e-10	1.48e-09	FFAR4	338557	protein_coding	free fatty acid receptor 4
ENSG00000186193	121.254	2.44243	0.267635	9.12598	7.11e-20	3.14e-18	SAPCD2	89958	protein_coding	suppressor APC domain containing 2
ENSG00000186205	281.635	-2.43269	0.360195	-6.75382	1.44e-11	1.46e-10	2017-03-01	64757	protein_coding	mitochondrial amidoxime reducing component 1
ENSG00000186417	531	-3.21881	0.425479	-7.56514	3.87e-14	6.14e-13	GLDN	342035	protein_coding	gliomedin
ENSG00000186439	1013.25	-2.36263	0.583828	-4.04679	5.19e-05	0.000155142	TRDN	10345	protein_coding	triadin
ENSG00000186458	108649	-3.0781	0.662592	-4.64555	3.39e-06	1.27e-05	DEFB132	400830	protein_coding	defensin, beta 132
ENSG00000186583	296.016	2.48245	0.39974	6.21016	5.29e-10	3.98e-09	SPATC1	375686	protein_coding	spermatogenesis and centriole associated 1
ENSG00000186642	681.905	-3.53297	0.342613	-10.3118	6.23e-25	6.01e-23	PDE2A	5138	protein_coding	phosphodiesterase 2A, cGMP-stimulated
ENSG00000186790	462.778	2.39741	0.590651	4.05892	4.93e-05	0.000148059	FOXE3	2301	protein_coding	forkhead box E3
ENSG00000186891	194.159	2.34817	0.290947	8.0708	6.98e-16	1.54e-14	TNFRSF18	8784	protein_coding	tumor necrosis factor receptor superfamily, member 18
ENSG00000186973	275.159	2.35307	0.422056	5.57526	2.47e-08	1.38e-07	FAM183A	440585	protein_coding	family with sequence similarity 183, member A
ENSG00000186994	181.143	-2.27671	0.266543	-8.54162	1.32e-17	3.94e-16	KANK3	256949	protein_coding	KN motif and ankyrin repeat domains 3
ENSG00000187054	415.079	2.05587	0.515293	3.98972	6.62e-05	0.000193978	TMPRSS11A	339967	protein_coding	transmembrane protease, serine 11A
ENSG00000187134	338.206	-2.81171	0.352659	-7.97288	1.55e-15	3.21e-14	AKR1C1	1645	protein_coding	aldo-keto reductase family 1, member C1
ENSG00000187151	885.111	-2.83618	0.623036	-4.5522	5.31e-06	1.92e-05	ANGPTL5	253935	protein_coding	angiopoietin-like 5
ENSG00000187288	2119.46	-5.02118	0.504942	-9.94408	2.68e-23	2.03e-21	CIDEC	63924	protein_coding	cell death-inducing DFFA-like effector c
ENSG00000187475	2907.94	2.33558	0.669262	3.48978	0.000483416	0.00118489	HIST1H1T	3010	protein_coding	histone cluster 1, H1t
ENSG00000187583	175.683	2.56989	0.318502	8.0687	7.11e-16	1.56e-14	PLEKHN1	84069	protein_coding	pleckstrin homology domain containing, family N member 1
ENSG00000187608	201.016	2.92901	0.320863	9.12853	6.94e-20	3.08e-18	ISG15	9636	protein_coding	ISG15 ubiquitin-like modifier
ENSG00000187642	211.175	3.02502	0.33957	8.9084	5.18e-19	1.99e-17	PERM1	84808	protein_coding	PPARGC1 and ESRR induced regulator, muscle 1
ENSG00000187730	150.048	2.65636	0.300458	8.84105	9.48e-19	3.47e-17	GABRD	2563	protein_coding	gamma-aminobutyric acid (GABA) A receptor, delta
ENSG00000187800	258.286	-2.4939	0.306891	-8.12635	4.42e-16	1.01e-14	PEAR1	375033	protein_coding	platelet endothelial aggregation receptor 1
ENSG00000187837	176.762	2.08879	0.330797	6.31444	2.71e-10	2.16e-09	HIST1H1C	3006	protein_coding	histone cluster 1, H1c
ENSG00000187951	180.397	3.30755	0.275096	12.0233	2.68e-33	5.85e-31	ARHGAP11B	89839	protein_coding	Rho GTPase activating protein 11B
ENSG00000187955	246.81	-2.82004	0.31928	-8.83249	1.02e-18	3.72e-17	COL14A1	7373	protein_coding	collagen, type XIV, alpha 1
ENSG00000188282	340.286	3.42097	0.386638	8.84798	8.91e-19	3.27e-17	RUFY4	285180	protein_coding	RUN and FYVE domain containing 4
ENSG00000188322	177.857	2.40471	0.297319	8.08798	6.07e-16	1.35e-14	SBK1	388228	protein_coding	SH3 domain binding kinase 1
ENSG00000188517	305.81	-2.76549	0.358885	-7.70578	1.3e-14	2.26e-13	COL25A1	84570	protein_coding	collagen, type XXV, alpha 1
ENSG00000188536	1011.3	-3.9842	0.474173	-8.40242	4.37e-17	1.22e-15	HBA2	3040	protein_coding	hemoglobin, alpha 2
ENSG00000188782	194.698	2.67323	0.494592	5.40493	6.48e-08	3.32e-07	CATSPER4	378807	protein_coding	cation channel, sperm associated 4
ENSG00000189056	455.333	-3.15532	0.416953	-7.56757	3.8e-14	6.04e-13	RELN	5649	protein_coding	reelin
ENSG00000189057	145.095	3.90077	0.298758	13.0566	5.83e-39	2.13e-36	FAM111B	374393	protein_coding	family with sequence similarity 111, member B
ENSG00000189129	225.937	-2.81596	0.29375	-9.58625	9.13e-22	5.49e-20	PLAC9	219348	protein_coding	placenta-specific 9
ENSG00000189159	144.619	2.74269	0.238654	11.4923	1.44e-30	2.43e-28	HN1	51155	protein_coding	hematological and neurological expressed 1
ENSG00000189221	883.048	-4.5748	0.388417	-11.7781	5.06e-32	9.57e-30	MAOA	4128	protein_coding	monoamine oxidase A
ENSG00000189410	232.19	2.25973	0.417535	5.41207	6.23e-08	3.21e-07	SH2D5	400745	protein_coding	SH2 domain containing 5
ENSG00000196074	402.841	3.47034	0.389591	8.90765	5.21e-19	2e-17	SYCP2	10388	protein_coding	synaptonemal complex protein 2
ENSG00000196139	268.333	-2.65562	0.340812	-7.79206	6.59e-15	1.23e-13	AKR1C3	8644	protein_coding	aldo-keto reductase family 1, member C3
ENSG00000196159	224.175	-2.46525	0.292132	-8.43882	3.21e-17	9.12e-16	FAT4	79633	protein_coding	FAT atypical cadherin 4
ENSG00000196296	186.333	2.35525	0.263343	8.94368	3.76e-19	1.5e-17	ATP2A1	487	protein_coding	ATPase, Ca++ transporting, cardiac muscle, fast twitch 1
ENSG00000196418	191.063	2.58676	0.27845	9.28986	1.54e-20	7.69e-19	ZNF124	7678	protein_coding	zinc finger protein 124
ENSG00000196436	290.317	2.05874	0.453932	4.53535	5.75e-06	2.06e-05	NPIPB15	440348	protein_coding	nuclear pore complex interacting protein family, member B15
ENSG00000196549	446.873	-3.63587	0.314615	-11.5566	6.84e-31	1.2e-28	MME	4311	protein_coding	membrane metallo-endopeptidase
ENSG00000196569	246	-2.88162	0.267793	-10.7606	5.28e-27	6.6e-25	LAMA2	3908	protein_coding	laminin, alpha 2
ENSG00000196584	209.54	3.82527	0.319909	11.9574	5.94e-33	1.25e-30	XRCC2	7516	protein_coding	X-ray repair complementing defective repair in Chinese hamster cells 2
ENSG00000196604	1328.4	3.03702	0.555429	5.46787	4.55e-08	2.41e-07	POTEF	728378	protein_coding	POTE ankyrin domain family, member F
ENSG00000196611	1747.13	4.97806	0.574364	8.66709	4.43e-18	1.44e-16	MMP1	4312	protein_coding	matrix metallopeptidase 1
ENSG00000196616	3519.94	-4.44905	0.520681	-8.54468	1.29e-17	3.84e-16	ADH1B	125	protein_coding	alcohol dehydrogenase 1B (class I), beta polypeptide
ENSG00000196666	317.968	-2.31554	0.442464	-5.23328	1.67e-07	7.94e-07	FAM180B	399888	protein_coding	family with sequence similarity 180, member B
ENSG00000196684	265.905	2.25002	0.371159	6.06215	1.34e-09	9.39e-09	HSH2D	84941	protein_coding	hematopoietic SH2 domain containing
ENSG00000196747	766.206	2.24694	0.663778	3.38507	0.0007116	0.00168679	HIST1H2AI	8329	protein_coding	histone cluster 1, H2ai
ENSG00000196844	495.381	3.32234	0.527407	6.29939	2.99e-10	2.37e-09	PATE2	399967	protein_coding	prostate and testis expressed 2
ENSG00000196890	187.508	2.00382	0.491421	4.07761	4.55e-05	0.000137578	HIST3H2BB	128312	protein_coding	histone cluster 3, H2bb
ENSG00000196912	228.063	2.77111	0.319899	8.66245	4.62e-18	1.49e-16	ANKRD36B	57730	protein_coding	ankyrin repeat domain 36B
ENSG00000197238	196	2.13331	0.525725	4.05784	4.95e-05	0.000148717	HIST1H4J	8363	protein_coding	histone cluster 1, H4j
ENSG00000197245	250.651	-2.81178	0.283615	-9.91409	3.62e-23	2.66e-21	FAM110D	79927	protein_coding	family with sequence similarity 110, member D
ENSG00000197409	257.889	4.06423	0.409546	9.92373	3.28e-23	2.43e-21	HIST1H3D	8351	protein_coding	histone cluster 1, H3d
ENSG00000197472	206.365	3.85149	0.393719	9.78233	1.34e-22	8.98e-21	ZNF695	57116	protein_coding	zinc finger protein 695
ENSG00000197587	535.095	2.45075	0.55906	4.38369	1.17e-05	3.95e-05	DMBX1	127343	protein_coding	diencephalon/mesencephalon homeobox 1
ENSG00000197599	220.159	2.17691	0.338192	6.43692	1.22e-10	1.04e-09	CCDC154	645811	protein_coding	coiled-coil domain containing 154
ENSG00000197635	199.238	-2.06618	0.320109	-6.45462	1.08e-10	9.31e-10	DPP4	1803	protein_coding	dipeptidyl-peptidase 4
ENSG00000197753	159.413	2.26216	0.277266	8.15882	3.38e-16	7.89e-15	LHFPL5	222662	protein_coding	lipoma HMGIC fusion partner-like 5
ENSG00000197766	868.444	-3.61812	0.424303	-8.52722	1.5e-17	4.42e-16	CFD	1675	protein_coding	complement factor D (adipsin)
ENSG00000197769	432.444	-3.11023	0.464494	-6.69596	2.14e-11	2.1e-10	MAP1LC3C	440738	protein_coding	microtubule-associated protein 1 light chain 3 gamma
ENSG00000197903	204.032	2.17128	0.275886	7.87022	3.54e-15	6.91e-14	HIST1H2BK	85236	protein_coding	histone cluster 1, H2bk
ENSG00000198010	204.778	-2.0694	0.41306	-5.00992	5.45e-07	2.36e-06	DLGAP2	9228	protein_coding	discs, large (Drosophila) homolog-associated protein 2
ENSG00000198216	352.095	3.25796	0.408198	7.98133	1.45e-15	3.02e-14	CACNA1E	777	protein_coding	calcium channel, voltage-dependent, R type, alpha 1E subunit
ENSG00000198478	252.222	-2.59001	0.272608	-9.50088	2.08e-21	1.16e-19	SH3BGRL2	83699	protein_coding	SH3 domain binding glutamate-rich protein like 2
ENSG00000198520	282.746	2.96632	0.348824	8.50378	1.84e-17	5.38e-16	C1orf228	339541	protein_coding	chromosome 1 open reading frame 228
ENSG00000198624	375.587	-3.03105	0.359778	-8.42478	3.61e-17	1.02e-15	CCDC69	26112	protein_coding	coiled-coil domain containing 69
ENSG00000198723	282.762	2.72249	0.422448	6.44455	1.16e-10	9.88e-10	C19orf45	374877	protein_coding	chromosome 19 open reading frame 45
ENSG00000198844	212.143	-2.45226	0.30273	-8.10047	5.47e-16	1.23e-14	ARHGEF15	22899	protein_coding	Rho guanine nucleotide exchange factor (GEF) 15
ENSG00000198901	159.238	3.17794	0.256147	12.4067	2.4e-35	6.51e-33	PRC1	9055	protein_coding	protein regulator of cytokinesis 1
ENSG00000198937	128.968	2.12916	0.217548	9.78705	1.28e-22	8.59e-21	CCDC167	154467	protein_coding	coiled-coil domain containing 167
ENSG00000203727	192.794	-2.38647	0.344235	-6.93267	4.13e-12	4.57e-11	SAMD5	389432	protein_coding	sterile alpha motif domain containing 5
ENSG00000203730	310.413	2.30407	0.404228	5.69994	1.2e-08	7.06e-08	TEDDM1	127670	protein_coding	transmembrane epididymal protein 1
ENSG00000203760	187.476	3.21933	0.291848	11.0308	2.71e-28	3.85e-26	CENPW	387103	protein_coding	centromere protein W
ENSG00000203805	493.222	4.35671	0.426473	10.2157	1.69e-24	1.49e-22	PLPP4	196051	protein_coding	phosphatidic acid phosphatase type 2 domain containing 1A
ENSG00000204086	309.063	2.27631	0.37529	6.06546	1.32e-09	9.21e-09	RPA4	29935	protein_coding	replication protein A4, 30kDa
ENSG00000204140	1064.83	3.3451	0.576554	5.80188	6.56e-09	4.06e-08	CLPSL1	340204	protein_coding	colipase-like 1
ENSG00000204291	214.302	-2.3793	0.279011	-8.52762	1.49e-17	4.4e-16	COL15A1	1306	protein_coding	collagen, type XV, alpha 1
ENSG00000204538	339.698	3.18935	0.367788	8.6717	4.26e-18	1.39e-16	PSORS1C2	170680	protein_coding	psoriasis susceptibility 1 candidate 2
ENSG00000204540	250.444	2.01435	0.359426	5.60435	2.09e-08	1.18e-07	PSORS1C1	170679	protein_coding	psoriasis susceptibility 1 candidate 1
ENSG00000204767	596.857	-3.62127	0.458919	-7.89087	3e-15	5.92e-14	FAM196B	100131897	protein_coding	family with sequence similarity 196, member B
ENSG00000204839	225.54	2.8155	0.338332	8.32169	8.67e-17	2.26e-15	MROH6	642475	protein_coding	maestro heat-like repeat family member 6
ENSG00000204961	336.238	2.27131	0.449668	5.05107	4.39e-07	1.94e-06	PCDHA9	9752	protein_coding	protocadherin alpha 9
ENSG00000205002	338.524	3.44864	0.409733	8.4168	3.87e-17	1.09e-15	AARD	441376	protein_coding	alanine and arginine rich domain containing protein
ENSG00000205221	201.302	-2.51383	0.381177	-6.59493	4.25e-11	3.94e-10	VIT	5212	protein_coding	vitrin
ENSG00000205560	133.794	2.2247	0.251848	8.83351	1.01e-18	3.69e-17	CPT1B	1375	protein_coding	carnitine palmitoyltransferase 1B (muscle)
ENSG00000205867	282.905	2.05516	0.404868	5.07614	3.85e-07	1.71e-06	KRTAP5-2	440021	protein_coding	keratin associated protein 5-2
ENSG00000205869	268.444	3.06129	0.388284	7.88416	3.17e-15	6.22e-14	KRTAP5-1	387264	protein_coding	keratin associated protein 5-1
ENSG00000206172	1523.68	-2.69984	0.664673	-4.06191	4.87e-05	0.000146337	HBA1	3039	protein_coding	hemoglobin, alpha 1
ENSG00000206384	616.794	-3.32759	0.3728	-8.92594	4.42e-19	1.73e-17	COL6A6	131873	protein_coding	collagen, type VI, alpha 6
ENSG00000206538	216.19	-2.4599	0.290184	-8.47702	2.31e-17	6.7e-16	VGLL3	389136	protein_coding	vestigial-like family member 3
ENSG00000211445	666.492	-4.03555	0.337358	-11.9622	5.6e-33	1.19e-30	GPX3	2878	protein_coding	glutathione peroxidase 3
ENSG00000212123	216.746	2.0804	0.308803	6.73699	1.62e-11	1.62e-10	PRR22	163154	protein_coding	proline rich 22
ENSG00000213199	212.937	2.33226	0.31149	7.48743	7.02e-14	1.06e-12	ASIC3	9311	protein_coding	acid sensing (proton gated) ion channel 3
ENSG00000213420	206.413	3.40381	0.306786	11.0951	1.33e-28	1.93e-26	GPC2	221914	protein_coding	glypican 2
ENSG00000213937	448.984	4.35815	0.424531	10.2658	1e-24	9.33e-23	CLDN9	9080	protein_coding	claudin 9
ENSG00000215784	142.937	3.06386	0.392064	7.81468	5.51e-15	1.04e-13	FAM72D	728833	protein_coding	family with sequence similarity 72, member D
ENSG00000215915	471.556	3.17843	0.410031	7.75167	9.07e-15	1.64e-13	ATAD3C	219293	protein_coding	ATPase family, AAA domain containing 3C
ENSG00000216490	205.635	2.3704	0.320844	7.38801	1.49e-13	2.14e-12	IFI30	10437	protein_coding	interferon, gamma-inducible protein 30
ENSG00000218336	205.968	-2.24803	0.33733	-6.66419	2.66e-11	2.57e-10	TENM3	55714	protein_coding	teneurin transmembrane protein 3
ENSG00000221818	255.063	-2.88035	0.330994	-8.70214	3.26e-18	1.09e-16	EBF2	64641	protein_coding	early B-cell factor 2
ENSG00000221866	635.587	-3.45279	0.422443	-8.1734	3e-16	7.07e-15	PLXNA4	91584	protein_coding	plexin A4
ENSG00000221932	1011.54	-4.21285	0.469384	-8.97528	2.83e-19	1.14e-17	HEPN1	641654	protein_coding	hepatocellular carcinoma, down-regulated 1
ENSG00000224940	507.381	-2.26184	0.4726	-4.78595	1.7e-06	6.71e-06	PRRT4	401399	protein_coding	proline-rich transmembrane protein 4
ENSG00000225781	285.841	2.86211	0.467886	6.1171	9.53e-10	6.84e-09	OR6V1	346517	protein_coding	olfactory receptor, family 6, subfamily V, member 1
ENSG00000226650	287.54	2.09497	0.570411	3.67273	0.000239973	0.000628647	KIF4B	285643	protein_coding	kinesin family member 4B
ENSG00000228727	186.333	2.40634	0.27887	8.62888	6.2e-18	1.95e-16	SAPCD1	401251	protein_coding	suppressor APC domain containing 1
ENSG00000229637	1920.27	2.88414	0.660047	4.3696	1.24e-05	4.19e-05	PRAC2	360205	protein_coding	prostate cancer susceptibility candidate 2
ENSG00000231274	401.905	-2.28502	0.507345	-4.50387	6.67e-06	2.36e-05	SBK3	100130827	protein_coding	SH3 domain binding kinase family, member 3
ENSG00000236027	338.857	2.40319	0.607298	3.95718	7.58e-05	0.000219366	PATE3	100169851	protein_coding	prostate and testis expressed 3
ENSG00000237649	132.698	3.579	0.252274	14.187	1.1e-45	8.15e-43	KIFC1	3833	protein_coding	kinesin family member C1
ENSG00000240583	285.524	-2.92389	0.294498	-9.92839	3.13e-23	2.35e-21	AQP1	358	protein_coding	aquaporin 1 (Colton blood group)
ENSG00000240654	541.889	-3.14542	0.498018	-6.31587	2.69e-10	2.15e-09	C1QTNF9	338872	protein_coding	C1q and tumor necrosis factor related protein 9
ENSG00000241370	145.635	2.07229	0.241368	8.5856	9.04e-18	2.75e-16	RPP21	79897	protein_coding	ribonuclease P/MRP 21kDa subunit
ENSG00000241644	417.032	-2.29321	0.430967	-5.32108	1.03e-07	5.1e-07	INMT	11185	protein_coding	indolethylamine N-methyltransferase
ENSG00000243449	149.238	2.14356	0.249177	8.60257	7.8e-18	2.4e-16	C4orf48	401115	protein_coding	chromosome 4 open reading frame 48
ENSG00000244734	1536.49	-5.09669	0.461884	-11.0346	2.6e-28	3.71e-26	HBB	3043	protein_coding	hemoglobin, beta
ENSG00000245848	445.079	-3.31269	0.341938	-9.68799	3.39e-22	2.18e-20	CEBPA	1050	protein_coding	CCAAT/enhancer binding protein (C/EBP), alpha
ENSG00000250067	271.81	2.88418	0.344275	8.37754	5.4e-17	1.47e-15	YJEFN3	374887	protein_coding	YjeF N-terminal domain containing 3
ENSG00000254206	182.127	2.14779	0.27656	7.76607	8.1e-15	1.48e-13	NPIPB11	728888	protein_coding	nuclear pore complex interacting protein family, member B11
ENSG00000254469	182.746	2.19084	0.287243	7.62713	2.4e-14	3.98e-13	RP11-849H4.2	NA	protein_coding
ENSG00000254553	231.159	2.07149	0.570895	3.6285	0.000285068	0.000736156	RP1-27O5.3	NA	protein_coding
ENSG00000254726	211.254	3.35466	0.316669	10.5936	3.19e-26	3.68e-24	MEX3A	92312	protein_coding	mex-3 RNA binding family member A
ENSG00000254997	228.143	2.6265	0.333651	7.87202	3.49e-15	6.82e-14	KRTAP5-9	3846	protein_coding	keratin associated protein 5-9
ENSG00000255152	155.984	2.13871	0.319656	6.69067	2.22e-11	2.17e-10	MSH5-SAPCD1	NA	protein_coding
ENSG00000255181	561.778	3.7011	0.497455	7.44006	1.01e-13	1.48e-12	CCDC166	100130274	protein_coding	coiled-coil domain containing 166
ENSG00000255524	157.587	2.10095	0.271009	7.75232	9.02e-15	1.63e-13	NPIPB8	728734	protein_coding	nuclear pore complex interacting protein family, member B8
ENSG00000256950	182.905	2.07024	0.416126	4.97504	6.52e-07	2.78e-06	RP11-87C12.2	NA	protein_coding
ENSG00000258227	197.365	3.25269	0.306101	10.6262	2.25e-26	2.62e-24	CLEC5A	23601	protein_coding	C-type lectin domain family 5, member A
ENSG00000258659	244.825	2.12735	0.40197	5.2923	1.21e-07	5.89e-07	TRIM34	53840	protein_coding	tripartite motif containing 34
ENSG00000261052	240.254	2.53653	0.362052	7.00596	2.45e-12	2.83e-11	SULT1A3	6818	protein_coding	sulfotransferase family, cytosolic, 1A, phenol-preferring, member 3
ENSG00000261732	153.794	2.36365	0.266095	8.88272	6.52e-19	2.44e-17	LA16c-431H6.6	NA	protein_coding
ENSG00000261787	385.317	3.24696	0.534274	6.07734	1.22e-09	8.6e-09	TCF24	100129654	protein_coding	transcription factor 24
ENSG00000262484	406.905	2.7778	0.389172	7.13772	9.49e-13	1.19e-11	CCER2	643669	protein_coding	coiled-coil glutamate-rich protein 2
ENSG00000267127	206.365	2.14445	0.323313	6.63273	3.3e-11	3.12e-10	RP11-795F19.5	NA	protein_coding
ENSG00000267360	335.794	2.30274	0.50876	4.52619	6.01e-06	2.15e-05	CTC-454I21.3	NA	protein_coding
ENSG00000267954	509.19	5.03778	0.402306	12.5223	5.64e-36	1.62e-33	AP000349.1	NA	protein_coding
ENSG00000269526	381.016	2.77769	0.528826	5.25257	1.5e-07	7.21e-07	ERVV-1	147664	protein_coding	endogenous retrovirus group V, member 1
ENSG00000271698	202.635	2.9303	0.364456	8.04019	8.97e-16	1.93e-14	GS1-393G12.13	NA	protein_coding
ENSG00000271810	154.206	2.08015	0.500303	4.15778	3.21e-05	9.99e-05	RP11-426L16.10	NA	protein_coding
ENSG00000272636	254.81	-2.86802	0.343102	-8.35909	6.32e-17	1.7e-15	DOC2B	8447	protein_coding	double C2-like domains, beta
ENSG00000103550	143.238	2.02425	0.213747	9.47031	2.79e-21	1.53e-19	KNOP1	400506	protein_coding	lysine-rich nucleolar protein 1
ENSG00000105519	199.048	2.00315	0.290366	6.89873	5.25e-12	5.69e-11	CAPS	828	protein_coding	calcyphosine
ENSG00000123136	106.841	2.03696	0.151656	13.4314	3.96e-41	1.81e-38	DDX39A	10212	protein_coding	DEAD (Asp-Glu-Ala-Asp) box polypeptide 39A
ENSG00000152253	136.968	2.03609	0.236245	8.61855	6.78e-18	2.12e-16	SPC25	57405	protein_coding	SPC25, NDC80 kinetochore complex component
ENSG00000152705	150.333	2.02265	0.277118	7.29889	2.9e-13	3.98e-12	CATSPER3	347732	protein_coding	cation channel, sperm associated 3
ENSG00000160606	148.825	2.00844	0.231678	8.6691	4.36e-18	1.42e-16	TLCD1	116238	protein_coding	TLC domain containing 1
ENSG00000183484	233.524	2.02215	0.288808	7.0017	2.53e-12	2.91e-11	GPR132	29933	protein_coding	G protein-coupled receptor 132
ENSG00000185298	160.159	2.08264	0.253364	8.21998	2.04e-16	4.97e-15	CCDC137	339230	protein_coding	coiled-coil domain containing 137
ENSG00000185482	166.857	2.0577	0.27315	7.53321	4.95e-14	7.69e-13	STAC3	246329	protein_coding	SH3 and cysteine rich domain 3
ENSG00000188486	126.905	2.01188	0.18218	11.0434	2.36e-28	3.38e-26	H2AFX	3014	protein_coding	H2A histone family, member X
ENSG00000203896	146.429	2.0102	0.244648	8.2167	2.09e-16	5.09e-15	LIME1	54923	protein_coding	Lck interacting transmembrane adaptor 1
ENSG00000213123	142.698	2.01725	0.212665	9.48556	2.41e-21	1.34e-19	TCTEX1D2	255758	protein_coding	Tctex1 domain containing 2
ENSG00000004939	8.89032	-3.29217	0.584274	-5.63463	1.75e-08	9.31e-08	SLC4A1	6521	protein_coding	solute carrier family 4 (anion exchanger), member 1 (Diego blood group)
ENSG00000034971	192.239	-7.05151	0.653119	-10.7967	3.57e-27	3.59e-25	MYOC	4653	protein_coding	myocilin, trabecular meshwork inducible glucocorticoid response
ENSG00000101074	4.88447	4.20787	0.837219	5.02601	5.01e-07	2.01e-06	R3HDML	140902	protein_coding	R3H domain containing-like
ENSG00000108342	117.039	-4.62714	0.636483	-7.26985	3.6e-13	4.48e-12	CSF3	1440	protein_coding	colony stimulating factor 3 (granulocyte)
ENSG00000116329	6.60738	2.73583	0.744855	3.67297	0.000239752	0.000574172	OPRD1	4985	protein_coding	opioid receptor, delta 1
ENSG00000116981	2.18279	-3.20035	0.538472	-5.94338	2.79e-09	1.74e-08	NT5C1A	84618	protein_coding	5'-nucleotidase, cytosolic IA
ENSG00000127318	2.57117	2.76372	0.714607	3.86747	0.000109968	0.000280986	IL22	50616	protein_coding	interleukin 22
ENSG00000162494	2.95687	-2.52551	0.5511	-4.58267	4.59e-06	1.54e-05	LRRC38	126755	protein_coding	leucine rich repeat containing 38
ENSG00000163646	2.45163	2.7927	0.663679	4.2079	2.58e-05	7.45e-05	CLRN1	7401	protein_coding	clarin 1
ENSG00000165553	5.50964	3.98184	0.74274	5.36101	8.28e-08	3.87e-07	NGB	58157	protein_coding	neuroglobin
ENSG00000178828	31.9106	-2.63416	0.629504	-4.18451	2.86e-05	8.19e-05	RNF186	54546	protein_coding	ring finger protein 186
ENSG00000185149	97.1463	-2.50467	0.814981	-3.07329	0.00211715	0.00418884	NPY2R	4887	protein_coding	neuropeptide Y receptor Y2
ENSG00000185662	2.2057	2.92295	0.653052	4.47582	7.61e-06	2.44e-05	SMIM23	NA	protein_coding
ENSG00000188816	16.5887	5.6792	0.984778	5.76698	8.07e-09	4.58e-08	HMX2	3167	protein_coding	H6 family homeobox 2
ENSG00000188984	2.47015	-3.2091	0.776935	-4.13046	3.62e-05	0.000101822	AADACL3	126767	protein_coding	arylacetamide deacetylase-like 3
ENSG00000197153	23.0275	5.21873	0.561489	9.29444	1.48e-20	6.09e-19	HIST1H3J	8356	protein_coding	histone cluster 1, H3j
ENSG00000197891	56.373	-7.04	0.617997	-11.3917	4.6e-30	6.14e-28	SLC22A12	116085	protein_coding	solute carrier family 22 (organic anion/urate transporter), member 12
ENSG00000203740	1.37122	3.1505	0.845824	3.72477	0.000195494	0.000476766	METTL11B	149281	protein_coding	methyltransferase like 11B
