# Supplementary material for: A combined approach with gene-wise normalization improves the analysis of RNA-seq data in human breast cancer subtypes
Source: PLoS One. 2018 Aug 8;13(8):e0201813. doi: 10.1371/journal.pone.0201813 (PMC6082555; doi:10.1371/journal.pone.0201813)
Supplement: S4 Table — This file is a tab-delimited text file and contains 797 DEGs with FDR <0.05 and |logFC| > 1.5. (XLS) [file pone.0201813.s004.xls]

## Sheet: DEG797_only.1701TNBC_17584pc.IP
ensID	baseMean	log2FoldChange	lfcSE	stat	pvalue	padj	symb	EntrezGID	Gtype	desc
ENSG00000000971	204.746	-2.16499	0.270797	-7.99487	1.3e-15	2.72e-14	CFH	3075	protein_coding	complement factor H
ENSG00000002745	226.286	2.17525	0.484596	4.4888	7.16e-06	2.52e-05	WNT16	51384	protein_coding	wingless-type MMTV integration site family, member 16
ENSG00000003989	271.651	-2.64179	0.341347	-7.7393	1e-14	1.79e-13	SLC7A2	6542	protein_coding	solute carrier family 7 (cationic amino acid transporter, y+ system), member 2
ENSG00000005073	543.905	2.07709	0.510291	4.0704	4.69e-05	0.000141458	HOXA11	3207	protein_coding	homeobox A11
ENSG00000006016	384.635	2.18712	0.415928	5.25842	1.45e-07	7e-07	CRLF1	9244	protein_coding	cytokine receptor-like factor 1
ENSG00000006118	136.778	2.11093	0.231924	9.10183	8.88e-20	3.87e-18	TMEM132A	54972	protein_coding	transmembrane protein 132A
ENSG00000006377	981.095	3.23062	0.541042	5.97112	2.36e-09	1.58e-08	DLX6	1750	protein_coding	distal-less homeobox 6
ENSG00000006634	110.937	2.25618	0.168404	13.3975	6.26e-41	2.82e-38	DBF4	10926	protein_coding	DBF4 zinc finger
ENSG00000009790	196.825	2.24001	0.280749	7.97871	1.48e-15	3.08e-14	TRAF3IP3	80342	protein_coding	TRAF3 interacting protein 3
ENSG00000011083	183.937	2.34721	0.344231	6.81872	9.19e-12	9.59e-11	SLC6A7	6534	protein_coding	solute carrier family 6 (neurotransmitter transporter), member 7
ENSG00000011422	113.952	2.30988	0.218717	10.561	4.52e-26	5.08e-24	PLAUR	5329	protein_coding	plasminogen activator, urokinase receptor
ENSG00000012124	1113.75	2.76923	0.495325	5.59074	2.26e-08	1.27e-07	CD22	933	protein_coding	CD22 molecule
ENSG00000013573	183.794	2.3427	0.298559	7.84669	4.27e-15	8.21e-14	DDX11	1663	protein_coding	DEAD/H (Asp-Glu-Ala-Asp/His) box helicase 11
ENSG00000019991	204.159	-2.22251	0.265722	-8.36403	6.06e-17	1.64e-15	HGF	3082	protein_coding	hepatocyte growth factor (hepapoietin A; scatter factor)
ENSG00000026559	410.19	3.20308	0.413638	7.74369	9.66e-15	1.73e-13	KCNG1	3755	protein_coding	potassium channel, voltage gated modifier subfamily G, member 1
ENSG00000027869	129.159	2.25832	0.217164	10.3992	2.5e-25	2.49e-23	SH2D2A	9047	protein_coding	SH2 domain containing 2A
ENSG00000029993	160.317	2.45075	0.242112	10.1224	4.39e-24	3.66e-22	HMGB3	3149	protein_coding	high mobility group box 3
ENSG00000038295	258.46	-2.63339	0.327097	-8.05081	8.22e-16	1.79e-14	TLL1	7092	protein_coding	tolloid-like 1
ENSG00000049249	281.937	2.76555	0.430301	6.42701	1.3e-10	1.1e-09	TNFRSF9	3604	protein_coding	tumor necrosis factor receptor superfamily, member 9
ENSG00000049768	188.873	2.12977	0.269404	7.90549	2.67e-15	5.3e-14	FOXP3	50943	protein_coding	forkhead box P3
ENSG00000050628	531.825	-3.94769	0.322775	-12.2305	2.14e-34	5.14e-32	PTGER3	5733	protein_coding	prostaglandin E receptor 3 (subtype EP3)
ENSG00000053747	214.905	-2.49149	0.310086	-8.03482	9.37e-16	2.01e-14	LAMA3	3909	protein_coding	laminin, alpha 3
ENSG00000058335	263.413	2.51007	0.351736	7.13622	9.59e-13	1.2e-11	RASGRF1	5923	protein_coding	Ras protein-specific guanine nucleotide-releasing factor 1
ENSG00000060566	364.333	2.23107	0.615963	3.62209	0.000292231	0.000752763	CREB3L3	84699	protein_coding	cAMP responsive element binding protein 3-like 3
ENSG00000062096	462.825	2.19256	0.564895	3.88136	0.000103875	0.000292976	ARSF	416	protein_coding	arylsulfatase F
ENSG00000064205	355.302	-2.98303	0.38164	-7.81636	5.44e-15	1.02e-13	WISP2	8839	protein_coding	WNT1 inducible signaling pathway protein 2
ENSG00000064651	166.81	-2.04346	0.279018	-7.32378	2.41e-13	3.35e-12	SLC12A2	6558	protein_coding	solute carrier family 12 (sodium/potassium/chloride transporter), member 2
ENSG00000067798	172.175	-2.29092	0.293744	-7.79904	6.24e-15	1.17e-13	NAV3	89795	protein_coding	neuron navigator 3
ENSG00000067842	1009.08	3.17205	0.552427	5.74203	9.35e-09	5.63e-08	ATP2B3	492	protein_coding	ATPase, Ca++ transporting, plasma membrane 3
ENSG00000069482	291.714	2.55674	0.467823	5.46519	4.62e-08	2.44e-07	GAL	51083	protein_coding	galanin/GMAP prepropeptide
ENSG00000070031	154.524	2.70118	0.330163	8.18134	2.81e-16	6.65e-15	SCT	6343	protein_coding	secretin
ENSG00000070193	922.794	-3.69118	0.463848	-7.95774	1.75e-15	3.59e-14	FGF10	2255	protein_coding	fibroblast growth factor 10
ENSG00000070915	270.762	2.14656	0.433212	4.955	7.23e-07	3.06e-06	SLC12A3	6559	protein_coding	solute carrier family 12 (sodium/chloride transporter), member 3
ENSG00000070985	156.905	2.11354	0.316437	6.67918	2.4e-11	2.33e-10	TRPM5	29850	protein_coding	transient receptor potential cation channel, subfamily M, member 5
ENSG00000071909	549.587	3.40129	0.425248	7.99836	1.26e-15	2.65e-14	MYO3B	140469	protein_coding	myosin IIIB
ENSG00000071967	275.143	-2.78065	0.254096	-10.9433	7.15e-28	9.85e-26	CYBRD1	79901	protein_coding	cytochrome b reductase 1
ENSG00000073067	312.556	2.71239	0.404892	6.69906	2.1e-11	2.06e-10	CYP2W1	54905	protein_coding	cytochrome P450, family 2, subfamily W, polypeptide 1
ENSG00000073150	206.222	2.19632	0.323029	6.79915	1.05e-11	1.09e-10	PANX2	56666	protein_coding	pannexin 2
ENSG00000073910	161.635	-2.12653	0.214281	-9.92401	3.27e-23	2.43e-21	FRY	10129	protein_coding	furry homolog (Drosophila)
ENSG00000074527	253.317	-2.40185	0.344146	-6.97917	2.97e-12	3.37e-11	NTN4	59277	protein_coding	netrin 4
ENSG00000074590	164.905	-2.20092	0.24274	-9.06697	1.22e-19	5.2e-18	NUAK1	9891	protein_coding	NUAK family, SNF1-like kinase, 1
ENSG00000074803	579.873	2.77394	0.472406	5.87194	4.31e-09	2.77e-08	SLC12A1	6557	protein_coding	solute carrier family 12 (sodium/potassium/chloride transporter), member 1
ENSG00000077327	332.698	-2.39817	0.539284	-4.44694	8.71e-06	3.02e-05	SPAG6	9576	protein_coding	sperm associated antigen 6
ENSG00000077522	264.429	2.66739	0.409724	6.51022	7.5e-11	6.64e-10	ACTN2	88	protein_coding	actinin, alpha 2
ENSG00000077935	293.238	4.38854	0.384848	11.4033	4.02e-30	6.67e-28	SMC1B	27127	protein_coding	structural maintenance of chromosomes 1B
ENSG00000078081	300.571	2.53289	0.3761	6.73461	1.64e-11	1.64e-10	LAMP3	27074	protein_coding	lysosomal-associated membrane protein 3
ENSG00000079263	342.857	2.83199	0.357116	7.93017	2.19e-15	4.41e-14	SP140	11262	protein_coding	SP140 nuclear body protein
ENSG00000079337	220.571	-2.32941	0.302391	-7.7033	1.33e-14	2.3e-13	RAPGEF3	10411	protein_coding	Rap guanine nucleotide exchange factor (GEF) 3
ENSG00000081051	902	-2.04567	0.644357	-3.17475	0.00149966	0.00332781	AFP	174	protein_coding	alpha-fetoprotein
ENSG00000081985	200.238	2.31868	0.354662	6.53772	6.25e-11	5.6e-10	IL12RB2	3595	protein_coding	interleukin 12 receptor, beta 2
ENSG00000082175	555.429	-3.18971	0.444178	-7.18116	6.91e-13	8.85e-12	PGR	5241	protein_coding	progesterone receptor
ENSG00000082293	1372.92	2.52406	0.615116	4.1034	4.07e-05	0.00012414	COL19A1	1310	protein_coding	collagen, type XIX, alpha 1
ENSG00000082556	551.762	3.58276	0.501078	7.1501	8.67e-13	1.1e-11	OPRK1	4986	protein_coding	opioid receptor, kappa 1
ENSG00000083454	337.889	3.5868	0.402894	8.90261	5.45e-19	2.08e-17	P2RX5	5026	protein_coding	purinergic receptor P2X, ligand gated ion channel, 5
ENSG00000083782	515.492	3.78844	0.569495	6.65227	2.89e-11	2.77e-10	EPYC	1833	protein_coding	epiphycan
ENSG00000084674	1155.79	-3.46793	0.488097	-7.10499	1.2e-12	1.48e-11	APOB	338	protein_coding	apolipoprotein B
ENSG00000085840	130.063	2.5854	0.246228	10.5	8.63e-26	9.25e-24	ORC1	4998	protein_coding	origin recognition complex, subunit 1
ENSG00000086506	289.603	2.04031	0.542105	3.76369	0.000167425	0.000452949	HBQ1	3049	protein_coding	hemoglobin, theta 1
ENSG00000086717	206.603	2.57254	0.398089	6.46224	1.03e-10	8.88e-10	PPEF1	5475	protein_coding	protein phosphatase, EF-hand calcium binding domain 1
ENSG00000087250	411.841	2.31838	0.621444	3.73063	0.000191004	0.000511248	MT3	4504	protein_coding	metallothionein 3
ENSG00000088386	926.175	3.77294	0.480067	7.8592	3.87e-15	7.5e-14	SLC15A1	6564	protein_coding	solute carrier family 15 (oligopeptide transporter), member 1
ENSG00000088538	439.698	3.24113	0.378907	8.55389	1.19e-17	3.56e-16	DOCK3	1795	protein_coding	dedicator of cytokinesis 3
ENSG00000088992	178.175	-2.42831	0.298779	-8.12743	4.39e-16	1e-14	TESC	54997	protein_coding	tescalcin
ENSG00000089012	283.746	2.53849	0.375455	6.76112	1.37e-11	1.39e-10	SIRPG	55423	protein_coding	signal-regulatory protein gamma
ENSG00000089692	151.238	2.41607	0.260271	9.2829	1.65e-20	8.14e-19	LAG3	3902	protein_coding	lymphocyte-activation gene 3
ENSG00000090932	414.175	3.36723	0.472205	7.13085	9.98e-13	1.25e-11	DLL3	10683	protein_coding	delta-like 3 (Drosophila)
ENSG00000091831	387.063	-2.95426	0.406927	-7.25992	3.87e-13	5.22e-12	ESR1	2099	protein_coding	estrogen receptor 1
ENSG00000091986	230.556	-2.15446	0.319055	-6.75263	1.45e-11	1.47e-10	CCDC80	151887	protein_coding	coiled-coil domain containing 80
ENSG00000092009	385.778	-2.72132	0.541979	-5.02109	5.14e-07	2.24e-06	CMA1	1215	protein_coding	chymase 1, mast cell
ENSG00000092345	455.825	2.1668	0.647598	3.3459	0.00082016	0.00191989	DAZL	1618	protein_coding	deleted in azoospermia-like
ENSG00000092758	517.81	3.20671	0.425447	7.53727	4.8e-14	7.48e-13	COL9A3	1299	protein_coding	collagen, type IX, alpha 3
ENSG00000095777	538.952	2.10607	0.484628	4.34576	1.39e-05	4.63e-05	MYO3A	53904	protein_coding	myosin IIIA
ENSG00000099617	978.333	3.26149	0.60555	5.38599	7.2e-08	3.67e-07	EFNA2	1943	protein_coding	ephrin-A2
ENSG00000099957	268.365	-2.17184	0.418154	-5.19387	2.06e-07	9.67e-07	P2RX6	9127	protein_coding	purinergic receptor P2X, ligand gated ion channel, 6
ENSG00000099958	167.698	2.08373	0.296164	7.03574	1.98e-12	2.33e-11	DERL3	91319	protein_coding	derlin 3
ENSG00000099960	544.127	-2.37088	0.519999	-4.5594	5.13e-06	1.86e-05	SLC7A4	6545	protein_coding	solute carrier family 7, member 4
ENSG00000100012	350.444	3.38097	0.548872	6.15985	7.28e-10	5.35e-09	SEC14L3	266629	protein_coding	SEC14-like lipid binding 3
ENSG00000100302	320.714	2.2628	0.387687	5.83667	5.33e-09	3.36e-08	RASD2	23551	protein_coding	RASD family, member 2
ENSG00000100344	319.349	2.2429	0.417867	5.3675	7.98e-08	4.02e-07	PNPLA3	80339	protein_coding	patatin-like phospholipase domain containing 3
ENSG00000100427	1485.02	3.0953	0.555732	5.56978	2.55e-08	1.42e-07	MLC1	23209	protein_coding	megalencephalic leukoencephalopathy with subcortical cysts 1
ENSG00000100448	392.032	-2.57773	0.516291	-4.99279	5.95e-07	2.56e-06	CTSG	1511	protein_coding	cathepsin G
ENSG00000100453	306.667	2.39057	0.365471	6.54106	6.11e-11	5.49e-10	GZMB	3002	protein_coding	granzyme B (granzyme 2, cytotoxic T-lymphocyte-associated serine esterase 1)
ENSG00000100629	192.968	2.13988	0.262611	8.14849	3.68e-16	8.55e-15	CEP128	145508	protein_coding	centrosomal protein 128kDa
ENSG00000101188	571.349	3.03052	0.557474	5.43616	5.44e-08	2.84e-07	NTSR1	4923	protein_coding	neurotensin receptor 1 (high affinity)
ENSG00000101197	261.19	2.61872	0.443718	5.90176	3.6e-09	2.34e-08	BIRC7	79444	protein_coding	baculoviral IAP repeat containing 7
ENSG00000101282	338.825	2.59526	0.433049	5.99299	2.06e-09	1.4e-08	RSPO4	343637	protein_coding	R-spondin 4
ENSG00000101331	199.27	-2.21582	0.278041	-7.96939	1.59e-15	3.29e-14	CCM2L	140706	protein_coding	cerebral cavernous malformation 2-like
ENSG00000101349	309.714	-2.3607	0.494022	-4.77853	1.77e-06	6.94e-06	PAK7	57144	protein_coding	p21 protein (Cdc42/Rac)-activated kinase 7
ENSG00000101425	350.429	2.81884	0.402919	6.99604	2.63e-12	3.02e-11	BPI	671	protein_coding	bactericidal/permeability-increasing protein
ENSG00000101441	1793.14	2.36316	0.670022	3.52699	0.000420313	0.00104568	CST4	1472	protein_coding	cystatin S
ENSG00000101489	272	4.16899	0.34941	11.9315	8.11e-33	1.7e-30	CELF4	56853	protein_coding	CUGBP, Elav-like family member 4
ENSG00000101746	653.175	2.89607	0.502769	5.76025	8.4e-09	5.1e-08	NOL4	8715	protein_coding	nucleolar protein 4
ENSG00000101842	367.444	2.76103	0.437596	6.30954	2.8e-10	2.23e-09	VSIG1	340547	protein_coding	V-set and immunoglobulin domain containing 1
ENSG00000101958	256.952	2.3386	0.518645	4.50906	6.51e-06	2.31e-05	GLRA2	2742	protein_coding	glycine receptor, alpha 2
ENSG00000102010	309.905	-3.00042	0.363525	-8.25369	1.54e-16	3.83e-15	BMX	660	protein_coding	BMX non-receptor tyrosine kinase
ENSG00000102384	129.063	2.819	0.23628	11.9308	8.18e-33	1.7e-30	CENPI	2491	protein_coding	centromere protein I
ENSG00000102385	155.27	2.06296	0.345736	5.96687	2.42e-09	1.62e-08	DRP2	1821	protein_coding	dystrophin related protein 2
ENSG00000102547	181.714	-2.06206	0.197497	-10.4409	1.61e-25	1.65e-23	CAB39L	81617	protein_coding	calcium binding protein 39-like
ENSG00000102683	1227.11	-3.73472	0.553374	-6.74899	1.49e-11	1.5e-10	SGCG	6445	protein_coding	sarcoglycan, gamma (35kDa dystrophin-associated glycoprotein)
ENSG00000102854	1319.35	4.16137	0.505501	8.23216	1.84e-16	4.52e-15	MSLN	10232	protein_coding	mesothelin
ENSG00000102935	241.159	-2.50519	0.318749	-7.85944	3.86e-15	7.49e-14	ZNF423	23090	protein_coding	zinc finger protein 423
ENSG00000102970	271.746	2.30406	0.429402	5.36574	8.06e-08	4.06e-07	CCL17	6361	protein_coding	chemokine (C-C motif) ligand 17
ENSG00000103257	134.968	2.43179	0.266958	9.10927	8.29e-20	3.63e-18	SLC7A5	8140	protein_coding	solute carrier family 7 (amino acid transporter light chain, L system), member 5
ENSG00000103522	240.413	2.6332	0.340996	7.72207	1.14e-14	2.03e-13	IL21R	50615	protein_coding	interleukin 21 receptor
ENSG00000104356	137.984	2.37351	0.212191	11.1858	4.79e-29	7.24e-27	POP1	10940	protein_coding	POP1 homolog, ribonuclease P/MRP subunit
ENSG00000104549	136.683	2.34907	0.267351	8.78645	1.54e-18	5.45e-17	SQLE	6713	protein_coding	squalene epoxidase
ENSG00000104738	144.524	2.15208	0.231359	9.30192	1.38e-20	6.91e-19	MCM4	4173	protein_coding	minichromosome maintenance complex component 4
ENSG00000104814	370.254	2.6865	0.375872	7.14738	8.84e-13	1.12e-11	MAP4K1	11184	protein_coding	mitogen-activated protein kinase kinase kinase kinase 1
ENSG00000104951	166.19	2.49775	0.293815	8.5011	1.88e-17	5.49e-16	IL4I1	259307	protein_coding	interleukin 4 induced 1
ENSG00000105173	280.349	3.20612	0.345648	9.27568	1.76e-20	8.66e-19	CCNE1	898	protein_coding	cyclin E1
ENSG00000105251	237.984	2.27812	0.401749	5.67051	1.42e-08	8.29e-08	SHD	56961	protein_coding	Src homology 2 domain containing transforming protein D
ENSG00000105255	432.524	4.31867	0.408445	10.5734	3.96e-26	4.48e-24	FSD1	79187	protein_coding	fibronectin type III and SPRY domain containing 1
ENSG00000105261	205.587	2.6656	0.354002	7.5299	5.08e-14	7.87e-13	OVOL3	728361	protein_coding	ovo-like zinc finger 3
ENSG00000105290	322.81	2.10539	0.375753	5.60313	2.11e-08	1.19e-07	APLP1	333	protein_coding	amyloid beta (A4) precursor-like protein 1
ENSG00000105369	1096.4	2.95859	0.502858	5.88356	4.02e-09	2.6e-08	CD79A	973	protein_coding	CD79a molecule, immunoglobulin-associated alpha
ENSG00000105509	377.333	-2.24225	0.419201	-5.34887	8.85e-08	4.43e-07	HAS1	3036	protein_coding	hyaluronan synthase 1
ENSG00000105610	279.524	2.06589	0.539577	3.82872	0.000128811	0.000356408	KLF1	10661	protein_coding	Kruppel-like factor 1 (erythroid)
ENSG00000105825	295.016	-2.24649	0.45524	-4.93474	8.03e-07	3.36e-06	TFPI2	7980	protein_coding	tissue factor pathway inhibitor 2
ENSG00000105880	592.159	3.37983	0.47667	7.0905	1.34e-12	1.63e-11	DLX5	1749	protein_coding	distal-less homeobox 5
ENSG00000106327	247.524	3.61676	0.32162	11.2455	2.44e-29	3.77e-27	TFR2	7036	protein_coding	transferrin receptor 2
ENSG00000106689	665.556	5.25485	0.504523	10.4155	2.11e-25	2.13e-23	LHX2	9355	protein_coding	LIM homeobox 2
ENSG00000107105	600.746	3.80758	0.43462	8.76072	1.94e-18	6.75e-17	ELAVL2	1993	protein_coding	ELAV like neuron-specific RNA binding protein 2
ENSG00000108688	937.413	2.48442	0.641366	3.87363	0.000107225	0.000301509	CCL7	6354	protein_coding	chemokine (C-C motif) ligand 7
ENSG00000109265	223.937	2.12947	0.370499	5.74759	9.05e-09	5.47e-08	KIAA1211	57482	protein_coding	KIAA1211
ENSG00000109436	236.143	-2.41369	0.265175	-9.10227	8.85e-20	3.86e-18	TBC1D9	23158	protein_coding	TBC1 domain family, member 9 (with GRAM domain)
ENSG00000109472	179.889	-2.12766	0.30427	-6.99266	2.7e-12	3.09e-11	CPE	1363	protein_coding	carboxypeptidase E
ENSG00000109684	264.476	2.75062	0.361843	7.60172	2.92e-14	4.76e-13	CLNK	116449	protein_coding	cytokine-dependent hematopoietic cell linker
ENSG00000109758	339.032	2.59272	0.3846	6.74135	1.57e-11	1.58e-10	HGFAC	3083	protein_coding	HGF activator
ENSG00000110148	2392.02	5.02755	0.54712	9.18912	3.96e-20	1.83e-18	CCKBR	887	protein_coding	cholecystokinin B receptor
ENSG00000111052	356.635	-2.72736	0.347716	-7.84365	4.38e-15	8.39e-14	LIN7A	8825	protein_coding	lin-7 homolog A (C. elegans)
ENSG00000111537	384.524	2.0145	0.547149	3.68182	0.000231573	0.000608704	IFNG	3458	protein_coding	interferon, gamma
ENSG00000111713	387.143	-2.33254	0.49158	-4.74497	2.09e-06	8.08e-06	GYS2	2998	protein_coding	glycogen synthase 2 (liver)
ENSG00000112394	180.508	2.13127	0.341601	6.23908	4.4e-10	3.37e-09	SLC16A10	117247	protein_coding	solute carrier family 16 (aromatic amino acid transporter), member 10
ENSG00000113262	203.349	2.31299	0.331535	6.97662	3.02e-12	3.43e-11	GRM6	2916	protein_coding	glutamate receptor, metabotropic 6
ENSG00000113368	153.889	2.60578	0.261995	9.94592	2.63e-23	2e-21	LMNB1	4001	protein_coding	lamin B1
ENSG00000113739	247.254	-2.03386	0.342061	-5.94589	2.75e-09	1.83e-08	STC2	8614	protein_coding	stanniocalcin 2
ENSG00000113889	526.365	2.26436	0.630044	3.59397	0.000325671	0.000829341	KNG1	3827	protein_coding	kininogen 1
ENSG00000114638	311.032	2.80584	0.516747	5.42981	5.64e-08	2.93e-07	UPK1B	7348	protein_coding	uroplakin 1B
ENSG00000114771	1041.17	-3.26931	0.535765	-6.10213	1.05e-09	7.46e-09	AADAC	13	protein_coding	arylacetamide deacetylase
ENSG00000115194	241.571	2.01023	0.402109	4.99923	5.76e-07	2.48e-06	SLC30A3	7781	protein_coding	solute carrier family 30 (zinc transporter), member 3
ENSG00000115252	209.984	-2.10072	0.311449	-6.74501	1.53e-11	1.54e-10	PDE1A	5136	protein_coding	phosphodiesterase 1A, calmodulin-dependent
ENSG00000115507	215.889	3.38778	0.394159	8.59494	8.33e-18	2.56e-16	OTX1	5013	protein_coding	orthodenticle homeobox 1
ENSG00000115705	194.27	-2.25338	0.393662	-5.72414	1.04e-08	6.21e-08	TPO	7173	protein_coding	thyroid peroxidase
ENSG00000116183	523.984	-2.50117	0.465851	-5.36904	7.92e-08	3.99e-07	PAPPA2	60676	protein_coding	pappalysin 2
ENSG00000116254	752.778	3.80443	0.460127	8.2682	1.36e-16	3.43e-15	CHD5	26038	protein_coding	chromodomain helicase DNA binding protein 5
ENSG00000116544	250.381	2.37321	0.320408	7.40682	1.29e-13	1.87e-12	DLGAP3	58512	protein_coding	discs, large (Drosophila) homolog-associated protein 3
ENSG00000117215	1023.13	3.20047	0.536061	5.97033	2.37e-09	1.59e-08	PLA2G2D	26279	protein_coding	phospholipase A2, group IID
ENSG00000117394	297.365	2.10906	0.388273	5.4319	5.58e-08	2.9e-07	SLC2A1	6513	protein_coding	solute carrier family 2 (facilitated glucose transporter), member 1
ENSG00000117594	286.905	-2.85464	0.348385	-8.1939	2.53e-16	6.06e-15	HSD11B1	3290	protein_coding	hydroxysteroid (11-beta) dehydrogenase 1
ENSG00000118194	271.81	2.51029	0.379924	6.60735	3.91e-11	3.64e-10	TNNT2	7139	protein_coding	troponin T type 2 (cardiac)
ENSG00000118526	466.222	-2.78567	0.645316	-4.31676	1.58e-05	5.22e-05	TCF21	6943	protein_coding	transcription factor 21
ENSG00000119547	455.54	4.06546	0.378346	10.7453	6.23e-27	7.73e-25	ONECUT2	9480	protein_coding	one cut homeobox 2
ENSG00000119681	154.619	-2.20779	0.239347	-9.22421	2.86e-20	1.36e-18	LTBP2	4053	protein_coding	latent transforming growth factor beta binding protein 2
ENSG00000119888	166.873	2.06131	0.326273	6.31774	2.65e-10	2.12e-09	EPCAM	4072	protein_coding	epithelial cell adhesion molecule
ENSG00000120088	612.571	2.14646	0.495001	4.33628	1.45e-05	4.82e-05	CRHR1	1394	protein_coding	corticotropin releasing hormone receptor 1
ENSG00000120129	269.397	-2.83848	0.277339	-10.2347	1.39e-24	1.24e-22	DUSP1	1843	protein_coding	dual specificity phosphatase 1
ENSG00000120262	219.222	-2.09251	0.302247	-6.92318	4.42e-12	4.86e-11	CCDC170	80129	protein_coding	coiled-coil domain containing 170
ENSG00000120334	124.444	2.14213	0.18831	11.3756	5.53e-30	8.94e-28	CENPL	91687	protein_coding	centromere protein L
ENSG00000120471	239.429	-2.08835	0.387243	-5.39285	6.93e-08	3.54e-07	TP53AIP1	63970	protein_coding	tumor protein p53 regulated apoptosis inducing protein 1
ENSG00000120833	221.397	-2.25068	0.271845	-8.27929	1.24e-16	3.15e-15	SOCS2	8835	protein_coding	suppressor of cytokine signaling 2
ENSG00000121594	180.095	2.15932	0.312647	6.90658	4.96e-12	5.41e-11	CD80	941	protein_coding	CD80 molecule
ENSG00000121904	443.397	3.3533	0.425536	7.88019	3.27e-15	6.41e-14	CSMD2	114784	protein_coding	CUB and Sushi multiple domains 2
ENSG00000122035	212.19	-2.03812	0.316414	-6.4413	1.18e-10	1.01e-09	RASL11A	387496	protein_coding	RAS-like, family 11, member A
ENSG00000122483	156.143	2.32869	0.245755	9.47565	2.65e-21	1.46e-19	CCDC18	343099	protein_coding	coiled-coil domain containing 18
ENSG00000123473	148.127	2.8047	0.234285	11.9713	5.02e-33	1.07e-30	STIL	6491	protein_coding	SCL/TAL1 interrupting locus
ENSG00000123838	1166.17	-2.66832	0.548147	-4.86789	1.13e-06	4.6e-06	C4BPA	722	protein_coding	complement component 4 binding protein, alpha
ENSG00000124253	2414.48	-4.49553	0.576577	-7.79693	6.34e-15	1.18e-13	PCK1	5105	protein_coding	phosphoenolpyruvate carboxykinase 1 (soluble)
ENSG00000124256	350.476	2.61821	0.353756	7.40118	1.35e-13	1.95e-12	ZBP1	81030	protein_coding	Z-DNA binding protein 1
ENSG00000124449	257.921	2.15688	0.53073	4.06399	4.82e-05	0.000145131	IRGC	56269	protein_coding	immunity-related GTPase family, cinema
ENSG00000124721	494.794	2.93172	0.512736	5.7178	1.08e-08	6.42e-08	DNAH8	1769	protein_coding	dynein, axonemal, heavy chain 8
ENSG00000124935	1675.79	-3.00384	0.624875	-4.80711	1.53e-06	6.1e-06	SCGB1D2	10647	protein_coding	secretoglobin, family 1D, member 2
ENSG00000125245	199.095	2.49825	0.297511	8.39716	4.57e-17	1.27e-15	GPR18	2841	protein_coding	G protein-coupled receptor 18
ENSG00000125813	666.73	2.46114	0.621216	3.96181	7.44e-05	0.000215655	PAX1	5075	protein_coding	paired box 1
ENSG00000125931	1172.24	-2.61565	0.504096	-5.1888	2.12e-07	9.92e-07	CITED1	4435	protein_coding	Cbp/p300-interacting transactivator, with Glu/Asp-rich carboxy-terminal domain, 1
ENSG00000126010	1052.03	-2.76757	0.581076	-4.76284	1.91e-06	7.45e-06	GRPR	2925	protein_coding	gastrin-releasing peptide receptor
ENSG00000126259	429.857	2.73596	0.439876	6.21984	4.98e-10	3.77e-09	KIRREL2	84063	protein_coding	kin of IRRE like 2 (Drosophila)
ENSG00000126353	380.048	2.40012	0.401448	5.97864	2.25e-09	1.52e-08	CCR7	1236	protein_coding	chemokine (C-C motif) receptor 7
ENSG00000126709	244.032	2.46991	0.364902	6.7687	1.3e-11	1.32e-10	IFI6	2537	protein_coding	interferon, alpha-inducible protein 6
ENSG00000127083	241.508	-2.25523	0.326269	-6.91218	4.77e-12	5.22e-11	OMD	4958	protein_coding	osteomodulin
ENSG00000127241	832.397	-4.10956	0.443946	-9.25688	2.1e-20	1.02e-18	MASP1	5648	protein_coding	mannan-binding lectin serine peptidase 1 (C4/C2 activating component of Ra-reactive factor)
ENSG00000127252	191.873	2.40484	0.355952	6.75607	1.42e-11	1.44e-10	HRASLS	57110	protein_coding	HRAS-like suppressor
ENSG00000127329	358.889	-2.68591	0.305643	-8.78773	1.53e-18	5.4e-17	PTPRB	5787	protein_coding	protein tyrosine phosphatase, receptor type, B
ENSG00000127528	249.81	-2.44971	0.295431	-8.29198	1.11e-16	2.86e-15	KLF2	10365	protein_coding	Kruppel-like factor 2
ENSG00000128016	207.46	-2.04597	0.255421	-8.01021	1.15e-15	2.42e-14	ZFP36	7538	protein_coding	ZFP36 ring finger protein
ENSG00000128165	153.825	2.5916	0.262671	9.86633	5.83e-23	4.15e-21	ADM2	79924	protein_coding	adrenomedullin 2
ENSG00000128218	492.921	3.21777	0.456902	7.04258	1.89e-12	2.22e-11	VPREB3	29802	protein_coding	pre-B lymphocyte 3
ENSG00000128298	186.111	2.27535	0.272563	8.348	6.94e-17	1.85e-15	BAIAP2L2	80115	protein_coding	BAI1-associated protein 2-like 2
ENSG00000128310	265.476	2.45223	0.514534	4.76592	1.88e-06	7.35e-06	GALR3	8484	protein_coding	galanin receptor 3
ENSG00000128564	351.667	4.81118	0.459364	10.4736	1.14e-25	1.2e-23	VGF	7425	protein_coding	VGF nerve growth factor inducible
ENSG00000129749	198.016	2.11524	0.29072	7.27585	3.44e-13	4.68e-12	CHRNA10	57053	protein_coding	cholinergic receptor, nicotinic, alpha 10 (neuronal)
ENSG00000130176	315.048	-2.60531	0.375052	-6.94652	3.74e-12	4.17e-11	CNN1	1264	protein_coding	calponin 1, basic, smooth muscle
ENSG00000130208	173.714	2.09313	0.2885	7.25524	4.01e-13	5.39e-12	APOC1	341	protein_coding	apolipoprotein C-I
ENSG00000130294	1543.27	4.95004	0.481396	10.2827	8.43e-25	7.9e-23	KIF1A	547	protein_coding	kinesin family member 1A
ENSG00000130413	724.317	3.02744	0.475065	6.3727	1.86e-10	1.53e-09	STK33	65975	protein_coding	serine/threonine kinase 33
ENSG00000130487	350.175	2.25914	0.407489	5.54405	2.96e-08	1.62e-07	KLHDC7B	113730	protein_coding	kelch domain containing 7B
ENSG00000130528	352.143	-2.15666	0.408056	-5.2852	1.26e-07	6.11e-07	HRC	3270	protein_coding	histidine rich calcium binding protein
ENSG00000130957	254.46	2.13773	0.482527	4.43027	9.41e-06	3.24e-05	FBP2	8789	protein_coding	fructose-1,6-bisphosphatase 2
ENSG00000131015	273.524	2.08553	0.397902	5.24131	1.59e-07	7.63e-07	ULBP2	80328	protein_coding	UL16 binding protein 2
ENSG00000131080	181.032	-2.24714	0.311707	-7.20914	5.63e-13	7.35e-12	EDA2R	60401	protein_coding	ectodysplasin A2 receptor
ENSG00000131142	368.016	2.57771	0.533489	4.83181	1.35e-06	5.44e-06	CCL25	6370	protein_coding	chemokine (C-C motif) ligand 25
ENSG00000131187	184.857	2.52523	0.30678	8.23142	1.85e-16	4.55e-15	F12	2161	protein_coding	coagulation factor XII (Hageman factor)
ENSG00000131620	171.651	-2.05052	0.259363	-7.90599	2.66e-15	5.29e-14	ANO1	55107	protein_coding	anoctamin 1, calcium activated chloride channel
ENSG00000131668	547.175	3.48141	0.467404	7.44839	9.45e-14	1.4e-12	BARX1	56033	protein_coding	BARX homeobox 1
ENSG00000131831	243.857	-2.34587	0.336942	-6.96224	3.35e-12	3.77e-11	RAI2	10742	protein_coding	retinoic acid induced 2
ENSG00000132164	164.46	2.25197	0.379601	5.93248	2.98e-09	1.97e-08	SLC6A11	6538	protein_coding	solute carrier family 6 (neurotransmitter transporter), member 11
ENSG00000132182	162.54	2.12161	0.298337	7.11146	1.15e-12	1.42e-11	NUP210	23225	protein_coding	nucleoporin 210kDa
ENSG00000132554	236.651	-2.10057	0.352758	-5.95472	2.61e-09	1.74e-08	RGS22	26166	protein_coding	regulator of G-protein signaling 22
ENSG00000132704	2061.13	3.36697	0.593479	5.67327	1.4e-08	8.17e-08	FCRL2	79368	protein_coding	Fc receptor-like 2
ENSG00000132837	245.508	-2.67103	0.302078	-8.84219	9.39e-19	3.44e-17	DMGDH	29958	protein_coding	dimethylglycine dehydrogenase
ENSG00000133048	484.429	2.06435	0.460077	4.48696	7.22e-06	2.54e-05	CHI3L1	1116	protein_coding	chitinase 3-like 1 (cartilage glycoprotein-39)
ENSG00000133055	663.667	3.15047	0.49091	6.4176	1.38e-10	1.16e-09	MYBPH	4608	protein_coding	myosin binding protein H
ENSG00000133083	191.889	-2.13835	0.304427	-7.02418	2.15e-12	2.51e-11	DCLK1	9201	protein_coding	doublecortin-like kinase 1
ENSG00000133488	1317.19	4.09158	0.521425	7.84693	4.26e-15	8.21e-14	SEC14L4	284904	protein_coding	SEC14-like lipid binding 4
ENSG00000133742	400.032	2.34501	0.460079	5.09698	3.45e-07	1.55e-06	CA1	759	protein_coding	carbonic anhydrase I
ENSG00000133863	2829.68	3.15045	0.630417	4.9974	5.81e-07	2.51e-06	TEX15	56154	protein_coding	testis expressed 15
ENSG00000134020	207.302	-2.28713	0.34545	-6.62073	3.57e-11	3.36e-10	PEBP4	157310	protein_coding	phosphatidylethanolamine-binding protein 4
ENSG00000134028	281.587	2.76282	0.434699	6.35571	2.07e-10	1.69e-09	ADAMDEC1	27299	protein_coding	ADAM-like, decysin 1
ENSG00000134352	211.476	-2.4186	0.212494	-11.382	5.14e-30	8.44e-28	IL6ST	3572	protein_coding	interleukin 6 signal transducer
ENSG00000134398	142.27	2.65159	0.345647	7.67139	1.7e-14	2.9e-13	ERN2	10595	protein_coding	endoplasmic reticulum to nucleus signaling 2
ENSG00000134538	1282.62	2.18999	0.649711	3.37071	0.000749757	0.00176885	SLCO1B1	10599	protein_coding	solute carrier organic anion transporter family, member 1B1
ENSG00000134757	499.222	2.15844	0.516841	4.1762	2.96e-05	9.27e-05	DSG3	1830	protein_coding	desmoglein 3
ENSG00000134827	645.492	-2.20355	0.559888	-3.9357	8.3e-05	0.00023821	TCN1	6947	protein_coding	transcobalamin I (vitamin B12 binding protein, R binder family)
ENSG00000134940	161.365	3.31842	0.349931	9.48308	2.47e-21	1.37e-19	ACRV1	56	protein_coding	acrosomal vesicle protein 1
ENSG00000135069	169.921	2.26853	0.301907	7.51398	5.74e-14	8.82e-13	PSAT1	29968	protein_coding	phosphoserine aminotransferase 1
ENSG00000135094	172.873	2.31679	0.326311	7.09994	1.25e-12	1.53e-11	SDS	10993	protein_coding	serine dehydratase
ENSG00000135116	497.73	2.50864	0.447233	5.60926	2.03e-08	1.15e-07	HRK	8739	protein_coding	harakiri, BCL2 interacting protein
ENSG00000135314	175.73	2.17443	0.280878	7.74156	9.82e-15	1.76e-13	KHDC1	80759	protein_coding	KH homology domain containing 1
ENSG00000135677	183.032	-2.1435	0.230071	-9.31667	1.2e-20	6.07e-19	GNS	2799	protein_coding	glucosamine (N-acetyl)-6-sulfatase
ENSG00000135902	503.635	2.36155	0.603541	3.91282	9.12e-05	0.00025996	CHRND	1144	protein_coding	cholinergic receptor, nicotinic, delta (muscle)
ENSG00000136231	811.508	4.0064	0.457747	8.75243	2.09e-18	7.22e-17	IGF2BP3	10643	protein_coding	insulin-like growth factor 2 mRNA binding protein 3
ENSG00000136490	139.27	2.17321	0.22658	9.59138	8.69e-22	5.25e-20	LIMD2	80774	protein_coding	LIM domain containing 2
ENSG00000136535	588.762	2.54327	0.617346	4.11969	3.79e-05	0.000116347	TBR1	10716	protein_coding	T-box, brain, 1
ENSG00000136541	245.746	3.0738	0.332199	9.25288	2.19e-20	1.06e-18	ERMN	57471	protein_coding	ermin, ERM-like protein
ENSG00000136546	709.238	-2.72051	0.55233	-4.92552	8.41e-07	3.51e-06	SCN7A	6332	protein_coding	sodium channel, voltage gated, type VII alpha subunit
ENSG00000136573	1669.33	3.33898	0.539334	6.19094	5.98e-10	4.46e-09	BLK	640	protein_coding	BLK proto-oncogene, Src family tyrosine kinase
ENSG00000136928	1143.76	3.96693	0.474234	8.36492	6.02e-17	1.63e-15	GABBR2	9568	protein_coding	gamma-aminobutyric acid (GABA) B receptor, 2
ENSG00000136943	362.222	2.68315	0.422554	6.34984	2.16e-10	1.75e-09	CTSV	1515	protein_coding	cathepsin V
ENSG00000136982	147.111	2.15666	0.237236	9.09078	9.83e-20	4.21e-18	DSCC1	79075	protein_coding	DNA replication and sister chromatid cohesion 1
ENSG00000137204	270.159	2.00163	0.470208	4.25691	2.07e-05	6.68e-05	SLC22A7	10864	protein_coding	solute carrier family 22 (organic anion transporter), member 7
ENSG00000137225	174.429	-2.17322	0.286676	-7.58075	3.44e-14	5.53e-13	CAPN11	11131	protein_coding	calpain 11
ENSG00000137434	171.857	2.10776	0.297864	7.07626	1.48e-12	1.79e-11	C6orf52	347744	protein_coding	chromosome 6 open reading frame 52
ENSG00000137463	214.825	-2.40194	0.416263	-5.77024	7.92e-09	4.83e-08	MGARP	84709	protein_coding	mitochondria-localized glutamic acid-rich protein
ENSG00000137486	164.143	-2.02555	0.202026	-10.0262	1.17e-23	9.27e-22	ARRB1	408	protein_coding	arrestin, beta 1
ENSG00000137507	201.175	-2.10043	0.317046	-6.62502	3.47e-11	3.27e-10	LRRC32	2615	protein_coding	leucine rich repeat containing 32
ENSG00000137571	393.286	3.46617	0.42577	8.14094	3.92e-16	9.04e-15	SLCO5A1	81796	protein_coding	solute carrier organic anion transporter family, member 5A1
ENSG00000137648	605.381	2.79731	0.491784	5.68808	1.28e-08	7.53e-08	TMPRSS4	56649	protein_coding	transmembrane protease, serine 4
ENSG00000137673	379.492	2.07226	0.459107	4.51368	6.37e-06	2.27e-05	MMP7	4316	protein_coding	matrix metallopeptidase 7
ENSG00000137868	152.032	2.24509	0.312318	7.18847	6.55e-13	8.41e-12	STRA6	64220	protein_coding	stimulated by retinoic acid 6
ENSG00000138083	1163.08	4.89802	0.450535	10.8716	1.57e-27	2.08e-25	SIX3	6496	protein_coding	SIX homeobox 3
ENSG00000138161	166.603	2.10288	0.2781	7.56159	3.98e-14	6.3e-13	CUZD1	50624	protein_coding	CUB and zona pellucida-like domains 1
ENSG00000138207	1530.11	-4.49516	0.483005	-9.30665	1.32e-20	6.66e-19	RBP4	5950	protein_coding	retinol binding protein 4, plasma
ENSG00000138356	470.095	-3.45174	0.380154	-9.07983	1.09e-19	4.65e-18	AOX1	316	protein_coding	aldehyde oxidase 1
ENSG00000138435	248.635	2.82795	0.448193	6.30966	2.8e-10	2.23e-09	CHRNA1	1134	protein_coding	cholinergic receptor, nicotinic, alpha 1 (muscle)
ENSG00000138449	282.873	-2.08441	0.345645	-6.03051	1.63e-09	1.13e-08	SLC40A1	30061	protein_coding	solute carrier family 40 (iron-regulated transporter), member 1
ENSG00000138615	256.333	-2.18993	0.372009	-5.88677	3.94e-09	2.55e-08	CILP	8483	protein_coding	cartilage intermediate layer protein, nucleotide pyrophosphohydrolase
ENSG00000138675	365.381	2.14131	0.647034	3.30943	0.000934868	0.0021627	FGF5	2250	protein_coding	fibroblast growth factor 5
ENSG00000138798	263.54	-2.01593	0.425539	-4.73735	2.17e-06	8.37e-06	EGF	1950	protein_coding	epidermal growth factor
ENSG00000138892	302.016	2.52469	0.592931	4.25798	2.06e-05	6.65e-05	TTLL8	NA	protein_coding
ENSG00000139211	155.571	-2.17292	0.284215	-7.64535	2.08e-14	3.49e-13	AMIGO2	347902	protein_coding	adhesion molecule with Ig-like domain 2
ENSG00000139330	393.619	-2.37313	0.570555	-4.15933	3.19e-05	9.93e-05	KERA	11081	protein_coding	keratocan
ENSG00000139354	121.508	2.39255	0.231456	10.337	4.8e-25	4.65e-23	GAS2L3	283431	protein_coding	growth arrest-specific 2 like 3
ENSG00000139572	193.921	2.44417	0.303236	8.06029	7.61e-16	1.66e-14	GPR84	53831	protein_coding	G protein-coupled receptor 84
ENSG00000139910	243.048	-2.09437	0.383862	-5.45605	4.87e-08	2.56e-07	NOVA1	4857	protein_coding	neuro-oncological ventral antigen 1
ENSG00000139915	294.032	2.49272	0.522175	4.77372	1.81e-06	7.1e-06	MDGA2	161357	protein_coding	MAM domain containing glycosylphosphatidylinositol anchor 2
ENSG00000140274	254.635	2.11066	0.400724	5.26711	1.39e-07	6.7e-07	DUOXA2	405753	protein_coding	dual oxidase maturation factor 2
ENSG00000140379	198.54	2.29818	0.310388	7.40422	1.32e-13	1.91e-12	BCL2A1	597	protein_coding	BCL2-related protein A1
ENSG00000140506	376.19	2.21267	0.591906	3.73821	0.000185336	0.000497348	LMAN1L	79748	protein_coding	lectin, mannose-binding, 1 like
ENSG00000140522	350.27	2.07269	0.46384	4.46855	7.88e-06	2.75e-05	RLBP1	6017	protein_coding	retinaldehyde binding protein 1
ENSG00000140534	158.492	2.10262	0.21969	9.57086	1.06e-21	6.29e-20	TICRR	90381	protein_coding	TOPBP1-interacting checkpoint and replication regulator
ENSG00000140600	593.73	2.46017	0.576776	4.26538	2e-05	6.45e-05	SH3GL3	6457	protein_coding	SH3-domain GRB2-like 3
ENSG00000140678	222.492	2.26735	0.305544	7.4207	1.17e-13	1.7e-12	ITGAX	3687	protein_coding	integrin, alpha X (complement component 3 receptor 4 subunit)
ENSG00000140873	351.429	-2.50041	0.414295	-6.03533	1.59e-09	1.1e-08	ADAMTS18	170692	protein_coding	ADAM metallopeptidase with thrombospondin type 1 motif, 18
ENSG00000140932	196.651	2.06012	0.320681	6.4242	1.33e-10	1.12e-09	CMTM2	146225	protein_coding	CKLF-like MARVEL transmembrane domain containing 2
ENSG00000140986	214	2.17339	0.433544	5.01308	5.36e-07	2.32e-06	RPL3L	6123	protein_coding	ribosomal protein L3-like
ENSG00000141052	772.19	-2.71157	0.507345	-5.34462	9.06e-08	4.53e-07	MYOCD	93649	protein_coding	myocardin
ENSG00000141391	141.175	2.09358	0.233329	8.97263	2.9e-19	1.17e-17	PRELID3A	10650	protein_coding	PRELI domain containing 3A
ENSG00000142182	252.524	2.55439	0.480551	5.31555	1.06e-07	5.25e-07	DNMT3L	29947	protein_coding	DNA (cytosine-5-)-methyltransferase 3-like
ENSG00000142449	1038.48	3.89351	0.454412	8.56823	1.05e-17	3.17e-16	FBN3	84467	protein_coding	fibrillin 3
ENSG00000142494	158.381	-2.30897	0.269446	-8.5693	1.04e-17	3.14e-16	SLC47A1	55244	protein_coding	solute carrier family 47 (multidrug and toxin extrusion), member 1
ENSG00000142700	1117.92	2.79234	0.627392	4.4507	8.56e-06	2.97e-05	DMRTA2	63950	protein_coding	DMRT-like family A2
ENSG00000142731	141.54	2.33359	0.250129	9.32952	1.06e-20	5.39e-19	PLK4	10733	protein_coding	polo-like kinase 4
ENSG00000142973	371.635	-2.86071	0.459444	-6.22645	4.77e-10	3.63e-09	CYP4B1	1580	protein_coding	cytochrome P450, family 4, subfamily B, polypeptide 1
ENSG00000143297	783.175	2.86543	0.501581	5.7128	1.11e-08	6.59e-08	FCRL5	83416	protein_coding	Fc receptor-like 5
ENSG00000143452	2556.75	5.1055	0.525839	9.70926	2.75e-22	1.78e-20	HORMAD1	84072	protein_coding	HORMA domain containing 1
ENSG00000143469	672.762	2.14042	0.63079	3.39323	0.000690734	0.0016414	SYT14	255928	protein_coding	synaptotagmin XIV
ENSG00000143546	1141.14	3.26371	0.516905	6.31395	2.72e-10	2.17e-09	S100A8	6279	protein_coding	S100 calcium binding protein A8
ENSG00000143851	233.714	2.34118	0.304829	7.68031	1.59e-14	2.71e-13	PTPN7	5778	protein_coding	protein tyrosine phosphatase, non-receptor type 7
ENSG00000143878	159.603	-2.12134	0.21878	-9.69624	3.13e-22	2.02e-20	RHOB	388	protein_coding	ras homolog family member B
ENSG00000144354	141.921	2.66851	0.257902	10.347	4.32e-25	4.21e-23	CDCA7	83879	protein_coding	cell division cycle associated 7
ENSG00000144476	229.778	-2.25974	0.297817	-7.58767	3.26e-14	5.28e-13	ACKR3	57007	protein_coding	atypical chemokine receptor 3
ENSG00000144481	3917.3	3.36111	0.588994	5.70652	1.15e-08	6.81e-08	TRPM8	79054	protein_coding	transient receptor potential cation channel, subfamily M, member 8
ENSG00000144550	243.254	2.31705	0.35721	6.4865	8.79e-11	7.67e-10	CPNE9	151835	protein_coding	copine family member IX
ENSG00000144554	123.476	2.10719	0.209243	10.0705	7.46e-24	6.09e-22	FANCD2	2177	protein_coding	Fanconi anemia, complementation group D2
ENSG00000144655	227.571	-2.47676	0.209412	-11.8272	2.82e-32	5.56e-30	CSRNP1	64651	protein_coding	cysteine-serine-rich nuclear protein 1
ENSG00000144821	275.619	2.57154	0.382689	6.71967	1.82e-11	1.81e-10	MYH15	22989	protein_coding	myosin, heavy chain 15
ENSG00000144834	377.746	2.61949	0.54973	4.76504	1.89e-06	7.38e-06	TAGLN3	29114	protein_coding	transgelin 3
ENSG00000144891	827.143	-4.19435	0.384692	-10.9031	1.11e-27	1.49e-25	AGTR1	185	protein_coding	angiotensin II receptor, type 1
ENSG00000145194	189.667	2.24144	0.258577	8.66834	4.38e-18	1.43e-16	ECE2	9718	protein_coding	endothelin converting enzyme 2
ENSG00000145384	198.714	2.3937	0.532563	4.49468	6.97e-06	2.46e-05	FABP2	2169	protein_coding	fatty acid binding protein 2, intestinal
ENSG00000145681	3709.86	4.03542	0.61145	6.59975	4.12e-11	3.82e-10	HAPLN1	1404	protein_coding	hyaluronan and proteoglycan link protein 1
ENSG00000145721	455.571	3.13445	0.487674	6.42734	1.3e-10	1.1e-09	LIX1	167410	protein_coding	limb and CNS expressed 1
ENSG00000145824	166	-2.17317	0.383872	-5.66118	1.5e-08	8.71e-08	CXCL14	9547	protein_coding	chemokine (C-X-C motif) ligand 14
ENSG00000145934	299.794	-2.8391	0.371512	-7.64201	2.14e-14	3.57e-13	TENM2	57451	protein_coding	teneurin transmembrane protein 2
ENSG00000146038	381.175	-2.24675	0.485899	-4.6239	3.77e-06	1.4e-05	DCDC2	51473	protein_coding	doublecortin domain containing 2
ENSG00000146197	478.302	3.24055	0.395427	8.19507	2.5e-16	6.01e-15	SCUBE3	222663	protein_coding	signal peptide, CUB domain, EGF-like 3
ENSG00000146263	139.254	2.13973	0.208361	10.2693	9.69e-25	9.02e-23	MMS22L	253714	protein_coding	MMS22-like, DNA repair protein
ENSG00000146386	153.079	2.38644	0.249767	9.55466	1.24e-21	7.28e-20	ABRACL	58527	protein_coding	ABRA C-terminal like
ENSG00000146453	1130.63	2.5141	0.545836	4.60596	4.11e-06	1.51e-05	PNLDC1	154197	protein_coding	poly(A)-specific ribonuclease (PARN)-like domain containing 1
ENSG00000146678	1097.68	-2.6332	0.628066	-4.19255	2.76e-05	8.68e-05	IGFBP1	3484	protein_coding	insulin-like growth factor binding protein 1
ENSG00000146857	1534.83	3.49649	0.626436	5.58156	2.38e-08	1.33e-07	STRA8	346673	protein_coding	stimulated by retinoic acid 8
ENSG00000147509	298.175	2.49148	0.404297	6.16249	7.16e-10	5.27e-09	RGS20	8601	protein_coding	regulator of G-protein signaling 20
ENSG00000147570	398.921	2.64948	0.506919	5.22663	1.73e-07	8.21e-07	DNAJC5B	85479	protein_coding	DnaJ (Hsp40) homolog, subfamily C, member 5 beta
ENSG00000147642	164.302	-2.13381	0.306084	-6.97132	3.14e-12	3.55e-11	SYBU	55638	protein_coding	syntabulin (syntaxin-interacting)
ENSG00000147689	660.54	2.13222	0.494433	4.31246	1.61e-05	5.31e-05	FAM83A	84985	protein_coding	family with sequence similarity 83, member A
ENSG00000147697	311.921	3.46894	0.397541	8.72599	2.64e-18	8.94e-17	GSDMC	56169	protein_coding	gasdermin C
ENSG00000147804	141.524	2.2024	0.263558	8.3564	6.47e-17	1.73e-15	SLC39A4	55630	protein_coding	solute carrier family 39 (zinc transporter), member 4
ENSG00000148357	333.254	-2.01607	0.383991	-5.25031	1.52e-07	7.29e-07	HMCN2	256158	protein_coding	hemicentin 2
ENSG00000148600	368.54	2.50886	0.424285	5.91316	3.36e-09	2.2e-08	CDHR1	92211	protein_coding	cadherin-related family member 1
ENSG00000148604	638.365	2.05014	0.537196	3.81637	0.00013543	0.000373038	RGR	5995	protein_coding	retinal G protein coupled receptor
ENSG00000148671	295.873	-3.04346	0.320166	-9.50585	1.98e-21	1.12e-19	ADIRF	10974	protein_coding	adipogenesis regulatory factor
ENSG00000148798	847.841	4.62207	0.500764	9.23003	2.71e-20	1.29e-18	INA	9118	protein_coding	internexin neuronal intermediate filament protein, alpha
ENSG00000149554	105.476	2.30624	0.188488	12.2355	2.01e-34	4.91e-32	CHEK1	1111	protein_coding	checkpoint kinase 1
ENSG00000149557	170.429	-2.05981	0.221667	-9.29239	1.51e-20	7.53e-19	FEZ1	9638	protein_coding	fasciculation and elongation protein zeta 1 (zygin I)
ENSG00000149564	216.349	-2.16451	0.268294	-8.06768	7.16e-16	1.57e-14	ESAM	90952	protein_coding	endothelial cell adhesion molecule
ENSG00000149571	221.714	2.00734	0.37893	5.2974	1.17e-07	5.75e-07	KIRREL3	84623	protein_coding	kin of IRRE like 3 (Drosophila)
ENSG00000149948	300.175	2.59787	0.422792	6.14457	8.02e-10	5.85e-09	HMGA2	8091	protein_coding	high mobility group AT-hook 2
ENSG00000149972	447.746	2.21168	0.59443	3.72067	0.000198692	0.000530165	CNTN5	53942	protein_coding	contactin 5
ENSG00000150995	233.698	-2.3762	0.253102	-9.3883	6.1e-21	3.19e-19	ITPR1	3708	protein_coding	inositol 1,4,5-trisphosphate receptor, type 1
ENSG00000151012	149.873	2.13937	0.29448	7.2649	3.73e-13	5.04e-12	SLC7A11	23657	protein_coding	solute carrier family 7 (anionic amino acid transporter light chain, xc- system), member 11
ENSG00000151025	395.46	3.3505	0.426599	7.85398	4.03e-15	7.8e-14	GPR158	57512	protein_coding	G protein-coupled receptor 158
ENSG00000151090	160.397	-2.18157	0.249963	-8.72758	2.6e-18	8.83e-17	THRB	7068	protein_coding	thyroid hormone receptor, beta
ENSG00000151632	910.587	-3.12769	0.471981	-6.62673	3.43e-11	3.23e-10	AKR1C2	1646	protein_coding	aldo-keto reductase family 1, member C2
ENSG00000151651	140.857	2.13328	0.222804	9.57473	1.02e-21	6.08e-20	ADAM8	101	protein_coding	ADAM metallopeptidase domain 8
ENSG00000151790	329.683	3.74556	0.43321	8.64605	5.33e-18	1.7e-16	TDO2	6999	protein_coding	tryptophan 2,3-dioxygenase
ENSG00000151834	919.317	-3.60368	0.477633	-7.54487	4.53e-14	7.09e-13	GABRA2	2555	protein_coding	gamma-aminobutyric acid (GABA) A receptor, alpha 2
ENSG00000152137	204	-2.51899	0.327651	-7.68802	1.49e-14	2.56e-13	HSPB8	26353	protein_coding	heat shock 22kDa protein 8
ENSG00000152192	972.397	4.81514	0.572033	8.4176	3.84e-17	1.08e-15	POU4F1	5457	protein_coding	POU class 4 homeobox 1
ENSG00000152578	368.984	-2.52786	0.458276	-5.51601	3.47e-08	1.87e-07	GRIA4	2893	protein_coding	glutamate receptor, ionotropic, AMPA 4
ENSG00000152583	219.873	-2.37897	0.251819	-9.44715	3.48e-21	1.89e-19	SPARCL1	8404	protein_coding	SPARC-like 1 (hevin)
ENSG00000152642	161.222	-2.01915	0.201773	-10.0071	1.42e-23	1.11e-21	GPD1L	23171	protein_coding	glycerol-3-phosphate dehydrogenase 1-like
ENSG00000153093	263.746	2.20903	0.381181	5.79522	6.82e-09	4.22e-08	ACOXL	55289	protein_coding	acyl-CoA oxidase-like
ENSG00000153157	403.095	2.28262	0.422481	5.40289	6.56e-08	3.36e-07	SYCP2L	221711	protein_coding	synaptonemal complex protein 2-like
ENSG00000153404	209.286	2.44197	0.332753	7.33868	2.16e-13	3.02e-12	PLEKHG4B	153478	protein_coding	pleckstrin homology domain containing, family G (with RhoGef domain) member 4B
ENSG00000153898	242.698	2.92976	0.356843	8.21022	2.21e-16	5.36e-15	MCOLN2	255231	protein_coding	mucolipin 2
ENSG00000154065	182.19	-2.60191	0.335574	-7.75361	8.93e-15	1.62e-13	ANKRD29	147463	protein_coding	ankyrin repeat domain 29
ENSG00000154451	262.079	2.41855	0.340332	7.10644	1.19e-12	1.47e-11	GBP5	115362	protein_coding	guanylate binding protein 5
ENSG00000154545	213.444	2.11005	0.573569	3.67881	0.00023432	0.000615228	MAGED4	728239	protein_coding	melanoma antigen family D4
ENSG00000154645	293.841	2.06997	0.381047	5.43233	5.56e-08	2.89e-07	CHODL	140578	protein_coding	chondrolectin
ENSG00000155511	619.095	-2.7761	0.502998	-5.51911	3.41e-08	1.85e-07	GRIA1	2890	protein_coding	glutamate receptor, ionotropic, AMPA 1
ENSG00000155918	522.556	2.87081	0.52454	5.473	4.42e-08	2.35e-07	RAET1L	154064	protein_coding	retinoic acid early transcript 1L
ENSG00000156113	193.81	-2.16226	0.286691	-7.54214	4.62e-14	7.21e-13	KCNMA1	3778	protein_coding	potassium channel, calcium activated large conductance subfamily M alpha, member 1
ENSG00000156219	696.587	2.79106	0.510421	5.46816	4.55e-08	2.41e-07	ART3	419	protein_coding	ADP-ribosyltransferase 3
ENSG00000156234	1320.6	4.85044	0.50098	9.68189	3.6e-22	2.31e-20	CXCL13	10563	protein_coding	chemokine (C-X-C motif) ligand 13
ENSG00000156738	3602	4.03428	0.556253	7.2526	4.09e-13	5.49e-12	MS4A1	931	protein_coding	membrane-spanning 4-domains, subfamily A, member 1
ENSG00000156802	119.365	2.81556	0.212274	13.2638	3.76e-40	1.51e-37	ATAD2	29028	protein_coding	ATPase family, AAA domain containing 2
ENSG00000157193	186.794	2.98464	0.283606	10.5239	6.71e-26	7.29e-24	LRP8	7804	protein_coding	low density lipoprotein receptor-related protein 8, apolipoprotein e receptor
ENSG00000158008	553.19	2.00878	0.480778	4.1782	2.94e-05	9.2e-05	EXTL1	2134	protein_coding	exostosin-like glycosyltransferase 1
ENSG00000158164	340.937	3.21068	0.438638	7.31964	2.49e-13	3.45e-12	TMSB15A	11013	protein_coding	thymosin beta 15a
ENSG00000158258	700.46	-4.15972	0.38682	-10.7536	5.7e-27	7.09e-25	CLSTN2	64084	protein_coding	calsyntenin 2
ENSG00000158315	169.921	2.14866	0.232058	9.25914	2.06e-20	1e-18	RHBDL2	54933	protein_coding	rhomboid, veinlet-like 2 (Drosophila)
ENSG00000159261	189.619	2.89013	0.348513	8.29277	1.11e-16	2.84e-15	CLDN14	23562	protein_coding	claudin 14
ENSG00000159388	209.222	-2.34049	0.237568	-9.85189	6.73e-23	4.69e-21	BTG2	7832	protein_coding	BTG family, member 2
ENSG00000159450	929.984	3.3583	0.467052	7.19042	6.46e-13	8.31e-12	TCHH	7062	protein_coding	trichohyalin
ENSG00000159556	905.159	3.42908	0.572149	5.99333	2.06e-09	1.4e-08	ISL2	64843	protein_coding	ISL LIM homeobox 2
ENSG00000159650	495.937	2.5622	0.564636	4.5378	5.68e-06	2.04e-05	UROC1	131669	protein_coding	urocanate hydratase 1
ENSG00000159753	316.492	3.24143	0.340867	9.50937	1.92e-21	1.09e-19	RLTPR	146206	protein_coding	RGD motif, leucine rich repeats, tropomodulin domain and proline-rich containing
ENSG00000159763	2274.03	-2.35936	0.591095	-3.99151	6.57e-05	0.000192702	PIP	5304	protein_coding	prolactin-induced protein
ENSG00000159958	247.397	2.66916	0.381053	7.0047	2.48e-12	2.85e-11	TNFRSF13C	115650	protein_coding	tumor necrosis factor receptor superfamily, member 13C
ENSG00000160117	185.73	2.10857	0.296013	7.12324	1.05e-12	1.31e-11	ANKLE1	126549	protein_coding	ankyrin repeat and LEM domain containing 1
ENSG00000160200	244.889	3.04705	0.338066	9.01317	2e-19	8.25e-18	CBS	875	protein_coding	cystathionine-beta-synthase
ENSG00000160282	198.238	2.55804	0.370512	6.90407	5.05e-12	5.49e-11	FTCD	10841	protein_coding	formimidoyltransferase cyclodeaminase
ENSG00000160678	306.825	2.10505	0.390682	5.38815	7.12e-08	3.63e-07	S100A1	6271	protein_coding	S100 calcium binding protein A1
ENSG00000160856	773.683	2.98044	0.515838	5.77785	7.57e-09	4.64e-08	FCRL3	115352	protein_coding	Fc receptor-like 3
ENSG00000161270	1118.63	3.74778	0.552069	6.78861	1.13e-11	1.16e-10	NPHS1	4868	protein_coding	nephrosis 1, congenital, Finnish type (nephrin)
ENSG00000162367	199.81	-2.03241	0.325064	-6.25234	4.04e-10	3.12e-09	TAL1	6886	protein_coding	T-cell acute lymphocytic leukemia 1
ENSG00000162374	372.063	2.26702	0.44849	5.05477	4.31e-07	1.9e-06	ELAVL4	1996	protein_coding	ELAV like neuron-specific RNA binding protein 4
ENSG00000162383	168.825	-2.47757	0.337344	-7.34432	2.07e-13	2.9e-12	SLC1A7	6512	protein_coding	solute carrier family 1 (glutamate transporter), member 7
ENSG00000162399	491.381	2.03402	0.616916	3.29708	0.000976972	0.00225176	BSND	7809	protein_coding	barttin CLCNK-type chloride channel accessory beta subunit
ENSG00000162490	359.937	2.51735	0.420515	5.98636	2.15e-09	1.45e-08	DRAXIN	374946	protein_coding	dorsal inhibitory axon guidance protein
ENSG00000162543	232.81	-2.17791	0.35884	-6.0693	1.28e-09	9.02e-09	UBXN10	127733	protein_coding	UBX domain protein 10
ENSG00000162753	270.016	2.2487	0.445519	5.04738	4.48e-07	1.97e-06	SLC9C2	284525	protein_coding	solute carrier family 9, member C2 (putative)
ENSG00000162817	201.952	-2.35297	0.2804	-8.39148	4.8e-17	1.32e-15	C1orf115	79762	protein_coding	chromosome 1 open reading frame 115
ENSG00000163046	173.54	2.54029	0.372953	6.8113	9.67e-12	1e-10	ANKRD30BL	554226	protein_coding	ankyrin repeat domain 30B-like
ENSG00000163064	664.873	3.82207	0.408534	9.35559	8.31e-21	4.26e-19	EN1	2019	protein_coding	engrailed homeobox 1
ENSG00000163071	139.476	-2.07808	0.261281	-7.95342	1.81e-15	3.71e-14	SPATA18	132671	protein_coding	spermatogenesis associated 18
ENSG00000163218	1032.05	2.65383	0.604794	4.38799	1.14e-05	3.87e-05	PGLYRP4	57115	protein_coding	peptidoglycan recognition protein 4
ENSG00000163220	398.683	2.01274	0.457437	4.40003	1.08e-05	3.68e-05	S100A9	6280	protein_coding	S100 calcium binding protein A9
ENSG00000163424	278.095	2.80581	0.592543	4.7352	2.19e-06	8.45e-06	C3orf30	152405	protein_coding	chromosome 3 open reading frame 30
ENSG00000163431	192.429	-2.09132	0.354156	-5.90508	3.52e-09	2.3e-08	LMOD1	25802	protein_coding	leiomodin 1 (smooth muscle)
ENSG00000163534	2633.35	3.75458	0.582228	6.44864	1.13e-10	9.65e-10	FCRL1	115350	protein_coding	Fc receptor-like 1
ENSG00000163568	349.508	3.04613	0.442325	6.88664	5.71e-12	6.15e-11	AIM2	9447	protein_coding	absent in melanoma 2
ENSG00000163600	263.524	2.14633	0.380328	5.64337	1.67e-08	9.59e-08	ICOS	29851	protein_coding	inducible T-cell co-stimulator
ENSG00000163623	245.048	2.00735	0.443273	4.52847	5.94e-06	2.13e-05	NKX6-1	4825	protein_coding	NK6 homeobox 1
ENSG00000163637	208.349	-2.34292	0.279039	-8.39639	4.6e-17	1.28e-15	PRICKLE2	166336	protein_coding	prickle homolog 2
ENSG00000163705	139.365	2.10324	0.22463	9.36311	7.74e-21	3.99e-19	FANCD2OS	115795	protein_coding	FANCD2 opposite strand
ENSG00000163751	269.778	-2.6636	0.411477	-6.47326	9.59e-11	8.3e-10	CPA3	1359	protein_coding	carboxypeptidase A3 (mast cell)
ENSG00000163873	395.302	-2.9108	0.43167	-6.74311	1.55e-11	1.56e-10	GRIK3	2899	protein_coding	glutamate receptor, ionotropic, kainate 3
ENSG00000163914	399.937	2.02308	0.617302	3.27729	0.00104807	0.00240031	RHO	6010	protein_coding	rhodopsin
ENSG00000164035	284.635	-2.44575	0.293527	-8.33228	7.93e-17	2.08e-15	EMCN	51705	protein_coding	endomucin
ENSG00000164045	129.762	2.54127	0.247081	10.2852	8.22e-25	7.74e-23	CDC25A	993	protein_coding	cell division cycle 25A
ENSG00000164076	631.476	2.9415	0.537275	5.47485	4.38e-08	2.33e-07	CAMKV	79012	protein_coding	CaM kinase-like vesicle-associated
ENSG00000164106	274.921	2.34908	0.376515	6.23902	4.4e-10	3.37e-09	SCRG1	11341	protein_coding	stimulator of chondrogenesis 1
ENSG00000164125	204.714	-2.86207	0.243541	-11.7519	6.91e-32	1.3e-29	FAM198B	51313	protein_coding	family with sequence similarity 198, member B
ENSG00000164128	263.048	-2.1057	0.406245	-5.18333	2.18e-07	1.02e-06	NPY1R	4886	protein_coding	neuropeptide Y receptor Y1
ENSG00000164129	303.365	-2.319	0.456997	-5.07445	3.89e-07	1.73e-06	NPY5R	4889	protein_coding	neuropeptide Y receptor Y5
ENSG00000164265	435.556	3.46303	0.522985	6.62165	3.55e-11	3.34e-10	SCGB3A2	117156	protein_coding	secretoglobin, family 3A, member 2
ENSG00000164304	170.365	2.30547	0.402823	5.72328	1.04e-08	6.24e-08	CAGE1	285782	protein_coding	cancer antigen 1
ENSG00000164342	152.381	-2.22762	0.266858	-8.34757	6.97e-17	1.86e-15	TLR3	7098	protein_coding	toll-like receptor 3
ENSG00000164362	441.016	3.81235	0.471304	8.08895	6.02e-16	1.34e-14	TERT	7015	protein_coding	telomerase reverse transcriptase
ENSG00000164379	278.571	2.08221	0.446186	4.66669	3.06e-06	1.15e-05	FOXQ1	94234	protein_coding	forkhead box Q1
ENSG00000164438	3457.68	3.71556	0.641252	5.79423	6.86e-09	4.24e-08	TLX3	30012	protein_coding	T-cell leukemia homeobox 3
ENSG00000164488	245.873	-2.2022	0.432932	-5.08671	3.64e-07	1.63e-06	DACT2	168002	protein_coding	dishevelled-binding antagonist of beta-catenin 2
ENSG00000164659	142.397	-2.05056	0.303447	-6.75757	1.4e-11	1.42e-10	KIAA1324L	222223	protein_coding	KIAA1324-like
ENSG00000164850	185.603	-2.21261	0.266666	-8.29728	1.07e-16	2.74e-15	GPER1	2852	protein_coding	G protein-coupled estrogen receptor 1
ENSG00000165092	320.143	-2.37571	0.39849	-5.96179	2.49e-09	1.67e-08	ALDH1A1	216	protein_coding	aldehyde dehydrogenase 1 family, member A1
ENSG00000165164	952.825	2.22212	0.648522	3.42645	0.000611536	0.00146932	CFAP47	286464	protein_coding	cilia and flagella associated protein 47
ENSG00000165194	569.349	-3.34239	0.37373	-8.94333	3.78e-19	1.5e-17	PCDH19	57526	protein_coding	protocadherin 19
ENSG00000165325	192.286	2.65703	0.352228	7.54348	4.58e-14	7.15e-13	CCDC67	159989	protein_coding	coiled-coil domain containing 67
ENSG00000165490	136	2.43402	0.262026	9.28922	1.55e-20	7.72e-19	DDIAS	220042	protein_coding	DNA damage-induced apoptosis suppressor
ENSG00000165868	218.794	-2.02205	0.309227	-6.53906	6.19e-11	5.56e-10	HSPA12A	259217	protein_coding	heat shock 70kDa protein 12A
ENSG00000165917	273.698	2.22628	0.376413	5.91446	3.33e-09	2.19e-08	RAPSN	5913	protein_coding	receptor-associated protein of the synapse
ENSG00000166006	1726.44	-3.15069	0.618505	-5.09403	3.51e-07	1.57e-06	KCNC2	3747	protein_coding	potassium channel, voltage gated Shaw related subfamily C, member 2
ENSG00000166012	158.095	2.19511	0.261106	8.40696	4.21e-17	1.17e-15	TAF1D	79101	protein_coding	TATA box binding protein (TBP)-associated factor, RNA polymerase I, D, 41kDa
ENSG00000166106	298.429	-2.79652	0.363099	-7.7018	1.34e-14	2.33e-13	ADAMTS15	170689	protein_coding	ADAM metallopeptidase with thrombospondin type 1 motif, 15
ENSG00000166426	377.667	2.44316	0.477867	5.11263	3.18e-07	1.44e-06	CRABP1	1381	protein_coding	cellular retinoic acid binding protein 1
ENSG00000166482	321.825	-2.48895	0.383325	-6.49305	8.41e-11	7.37e-10	MFAP4	4239	protein_coding	microfibrillar-associated protein 4
ENSG00000166535	582.508	3.92214	0.435975	8.99624	2.34e-19	9.55e-18	A2ML1	144568	protein_coding	alpha-2-macroglobulin-like 1
ENSG00000166960	184.476	-2.38416	0.418374	-5.69864	1.21e-08	7.11e-08	CCDC178	374864	protein_coding	coiled-coil domain containing 178
ENSG00000167105	306.857	2.31803	0.405863	5.71135	1.12e-08	6.64e-08	TMEM92	162461	protein_coding	transmembrane protein 92
ENSG00000167483	892.016	3.24995	0.467556	6.95095	3.63e-12	4.05e-11	FAM129C	199786	protein_coding	family with sequence similarity 129, member C
ENSG00000167680	194.905	-2.06256	0.267175	-7.7199	1.16e-14	2.05e-13	SEMA6B	10501	protein_coding	sema domain, transmembrane domain (TM), and cytoplasmic domain, (semaphorin) 6B
ENSG00000167748	366.841	2.59877	0.440477	5.8999	3.64e-09	2.37e-08	KLK1	3816	protein_coding	kallikrein 1
ENSG00000167771	171.841	2.89445	0.295281	9.80235	1.1e-22	7.46e-21	RCOR2	283248	protein_coding	REST corepressor 2
ENSG00000168081	418.651	2.04604	0.57794	3.54022	0.000399787	0.000998822	PNOC	5368	protein_coding	prepronociceptin
ENSG00000168135	521.079	3.21134	0.545224	5.88995	3.86e-09	2.5e-08	KCNJ4	3761	protein_coding	potassium channel, inwardly rectifying subfamily J, member 4
ENSG00000168306	184.952	-2.07357	0.316492	-6.55172	5.69e-11	5.15e-10	ACOX2	8309	protein_coding	acyl-CoA oxidase 2, branched chain
ENSG00000168329	230.587	-2.43833	0.365234	-6.67607	2.45e-11	2.38e-10	CX3CR1	1524	protein_coding	chemokine (C-X3-C motif) receptor 1
ENSG00000168505	773.889	3.25063	0.638436	5.09156	3.55e-07	1.59e-06	GBX2	2637	protein_coding	gastrulation brain homeobox 2
ENSG00000168878	169.556	2.03528	0.350426	5.80802	6.32e-09	3.93e-08	SFTPB	6439	protein_coding	surfactant protein B
ENSG00000169085	274.698	2.35386	0.364102	6.46483	1.01e-10	8.74e-10	C8orf46	254778	protein_coding	chromosome 8 open reading frame 46
ENSG00000169174	400.651	2.57699	0.429205	6.00411	1.92e-09	1.31e-08	PCSK9	255738	protein_coding	proprotein convertase subtilisin/kexin type 9
ENSG00000169427	321.508	2.76321	0.511011	5.40733	6.4e-08	3.29e-07	KCNK9	51305	protein_coding	potassium channel, two pore domain subfamily K, member 9
ENSG00000169436	2083.27	4.95003	0.501111	9.87811	5.18e-23	3.76e-21	COL22A1	169044	protein_coding	collagen, type XXII, alpha 1
ENSG00000169442	255.27	2.00066	0.366115	5.46458	4.64e-08	2.45e-07	CD52	1043	protein_coding	CD52 molecule
ENSG00000169495	208.81	2.67895	0.379296	7.06296	1.63e-12	1.95e-11	HTRA4	203100	protein_coding	HtrA serine peptidase 4
ENSG00000169583	261	2.36954	0.325192	7.28658	3.18e-13	4.34e-12	CLIC3	9022	protein_coding	chloride intracellular channel 3
ENSG00000170092	157.873	2.08472	0.25151	8.28884	1.14e-16	2.92e-15	SPDYE5	442590	protein_coding	speedy/RINGO cell cycle regulator family member E5
ENSG00000170345	286.651	-2.81862	0.325903	-8.64866	5.21e-18	1.67e-16	FOS	2353	protein_coding	FBJ murine osteosarcoma viral oncogene homolog
ENSG00000170423	792.333	2.43739	0.614909	3.96381	7.38e-05	0.000214025	KRT78	196374	protein_coding	keratin 78, type II
ENSG00000170442	802.397	3.34838	0.477981	7.00527	2.47e-12	2.84e-11	KRT86	3892	protein_coding	keratin 86, type II
ENSG00000170509	1754.6	-4.68979	0.496914	-9.43783	3.81e-21	2.05e-19	HSD17B13	345275	protein_coding	hydroxysteroid (17-beta) dehydrogenase 13
ENSG00000170523	564.333	2.30362	0.549716	4.19057	2.78e-05	8.75e-05	KRT83	3889	protein_coding	keratin 83, type II
ENSG00000170681	146.698	2.80795	0.291191	9.64299	5.26e-22	3.3e-20	MURC	347273	protein_coding	muscle-related coiled-coil protein
ENSG00000170743	368.048	-2.08287	0.458527	-4.54253	5.56e-06	2e-05	SYT9	143425	protein_coding	synaptotagmin IX
ENSG00000171126	276.095	2.23256	0.435719	5.12385	2.99e-07	1.36e-06	KCNG3	170850	protein_coding	potassium channel, voltage gated modifier subfamily G, member 3
ENSG00000171234	691.476	2.01325	0.580156	3.47019	0.000520098	0.0012662	UGT2B7	7364	protein_coding	UDP glucuronosyltransferase 2 family, polypeptide B7
ENSG00000171385	194.159	-2.09209	0.355532	-5.88439	4e-09	2.59e-08	KCND3	3752	protein_coding	potassium channel, voltage gated Shal related subfamily D, member 3
ENSG00000171403	294.873	2.08867	0.492636	4.23979	2.24e-05	7.17e-05	KRT9	3857	protein_coding	keratin 9, type I
ENSG00000171509	283.238	2.74526	0.504234	5.44442	5.2e-08	2.72e-07	RXFP1	59350	protein_coding	relaxin/insulin-like family peptide receptor 1
ENSG00000171540	397.063	2.42177	0.643815	3.7616	0.000168828	0.000456517	OTP	23440	protein_coding	orthopedia homeobox
ENSG00000171695	259.714	2.03543	0.498589	4.08239	4.46e-05	0.000134969	LKAAEAR1	198437	protein_coding	LKAAEAR motif containing 1
ENSG00000171786	214	2.80511	0.320157	8.76166	1.92e-18	6.71e-17	NHLH1	4807	protein_coding	nescient helix loop helix 1
ENSG00000171790	143.714	2.09838	0.228415	9.1867	4.05e-20	1.87e-18	SLFNL1	200172	protein_coding	schlafen-like 1
ENSG00000171804	533.175	3.3181	0.487496	6.80642	1e-11	1.04e-10	WDR87	83889	protein_coding	WD repeat domain 87
ENSG00000171931	170.079	2.34297	0.319739	7.32776	2.34e-13	3.26e-12	FBXW10	10517	protein_coding	F-box and WD repeat domain containing 10
ENSG00000171954	1160.87	-2.22097	0.548881	-4.04636	5.2e-05	0.000155394	CYP4F22	126410	protein_coding	cytochrome P450, family 4, subfamily F, polypeptide 22
ENSG00000172478	343.619	2.91718	0.484989	6.01494	1.8e-09	1.23e-08	C2orf54	79919	protein_coding	chromosome 2 open reading frame 54
ENSG00000172551	1474.73	-2.11903	0.602408	-3.5176	0.000435472	0.00107931	MUCL1	118430	protein_coding	mucin-like 1
ENSG00000172568	246.794	2.23964	0.518253	4.32152	1.55e-05	5.12e-05	FNDC9	408263	protein_coding	fibronectin type III domain containing 9
ENSG00000172640	238.19	2.15525	0.440086	4.89735	9.71e-07	4.01e-06	OR10AD1	121275	protein_coding	olfactory receptor, family 10, subfamily AD, member 1
ENSG00000172752	346.873	2.40587	0.644069	3.73542	0.0001874	0.000502512	COL6A5	256076	protein_coding	collagen, type VI, alpha 5
ENSG00000172782	2863.25	2.98689	0.645611	4.62646	3.72e-06	1.38e-05	FADS6	283985	protein_coding	fatty acid desaturase 6
ENSG00000173200	289.841	2.09037	0.37219	5.6164	1.95e-08	1.11e-07	PARP15	165631	protein_coding	poly (ADP-ribose) polymerase family, member 15
ENSG00000173237	1512.38	2.3839	0.633027	3.76587	0.000165969	0.000449274	C11orf86	254439	protein_coding	chromosome 11 open reading frame 86
ENSG00000173262	297.762	2.33343	0.405389	5.75603	8.61e-09	5.22e-08	SLC2A14	144195	protein_coding	solute carrier family 2 (facilitated glucose transporter), member 14
ENSG00000173267	311.825	-2.56962	0.350717	-7.32675	2.36e-13	3.28e-12	SNCG	6623	protein_coding	synuclein, gamma (breast cancer-specific protein 1)
ENSG00000173376	713	-3.39143	0.448944	-7.55422	4.21e-14	6.63e-13	NDNF	79625	protein_coding	neuron-derived neurotrophic factor
ENSG00000173714	327.841	-2.12575	0.580068	-3.66466	0.000247671	0.000647092	WFIKKN2	124857	protein_coding	WAP, follistatin/kazal, immunoglobulin, kunitz and netrin domain containing 2
ENSG00000174255	321.492	2.95735	0.441716	6.69515	2.15e-11	2.11e-10	ZNF80	7634	protein_coding	zinc finger protein 80
ENSG00000174749	188.683	-2.64404	0.252471	-10.4726	1.15e-25	1.21e-23	C4orf32	132720	protein_coding	chromosome 4 open reading frame 32
ENSG00000174792	165.413	2.39596	0.482339	4.96738	6.79e-07	2.89e-06	C4orf26	152816	protein_coding	chromosome 4 open reading frame 26
ENSG00000174844	348.571	2.4463	0.405194	6.03735	1.57e-09	1.08e-08	DNAH12	201625	protein_coding	dynein, axonemal, heavy chain 12
ENSG00000174946	213.556	2.16168	0.330183	6.54693	5.87e-11	5.3e-10	GPR171	29909	protein_coding	G protein-coupled receptor 171
ENSG00000175084	762.127	-2.27946	0.507337	-4.493	7.02e-06	2.48e-05	DES	1674	protein_coding	desmin
ENSG00000175356	524.746	-2.57927	0.456834	-5.64597	1.64e-08	9.45e-08	SCUBE2	57758	protein_coding	signal peptide, CUB domain, EGF-like 2
ENSG00000175497	1676.67	2.69008	0.63349	4.24644	2.17e-05	6.97e-05	DPP10	57628	protein_coding	dipeptidyl-peptidase 10 (non-functional)
ENSG00000175513	210.254	2.10067	0.456591	4.60077	4.21e-06	1.55e-05	TSGA10IP	254187	protein_coding	testis specific, 10 interacting protein
ENSG00000176165	3213.7	2.63113	0.661788	3.97579	7.01e-05	0.000204487	FOXG1	2290	protein_coding	forkhead box G1
ENSG00000176177	374.508	3.0474	0.553721	5.5035	3.72e-08	2e-07	ENTHD1	150350	protein_coding	ENTH domain containing 1
ENSG00000176406	881.016	3.82278	0.463505	8.24756	1.62e-16	4.01e-15	RIMS2	9699	protein_coding	regulating synaptic membrane exocytosis 2
ENSG00000176435	232.571	-2.42593	0.314989	-7.70163	1.34e-14	2.33e-13	CLEC14A	161198	protein_coding	C-type lectin domain family 14, member A
ENSG00000176731	130.27	2.11634	0.206416	10.2528	1.15e-24	1.05e-22	C8orf59	401466	protein_coding	chromosome 8 open reading frame 59
ENSG00000176887	410.968	3.87533	0.407652	9.50646	1.97e-21	1.11e-19	SOX11	6664	protein_coding	SRY (sex determining region Y)-box 11
ENSG00000176919	193.19	2.5853	0.301311	8.58017	9.47e-18	2.87e-16	C8G	733	protein_coding	complement component 8, gamma polypeptide
ENSG00000177455	1630.08	4.0359	0.533268	7.56824	3.78e-14	6.02e-13	CD19	930	protein_coding	CD19 molecule
ENSG00000177494	281.952	2.51873	0.403729	6.23868	4.41e-10	3.37e-09	ZBED2	79413	protein_coding	zinc finger, BED-type containing 2
ENSG00000177551	351.254	-2.04636	0.601987	-3.39934	0.000675489	0.00160988	NHLH2	4808	protein_coding	nescient helix loop helix 2
ENSG00000177614	446.381	2.27578	0.424443	5.36179	8.24e-08	4.15e-07	PGBD5	NA	protein_coding
ENSG00000177666	178.762	-2.06491	0.251595	-8.20725	2.26e-16	5.49e-15	PNPLA2	57104	protein_coding	patatin-like phospholipase domain containing 2
ENSG00000177807	174.19	2.64926	0.329547	8.03909	9.05e-16	1.95e-14	KCNJ10	3766	protein_coding	potassium channel, inwardly rectifying subfamily J, member 10
ENSG00000178199	235.667	2.16126	0.333019	6.48991	8.59e-11	7.51e-10	ZC3H12D	340152	protein_coding	zinc finger CCCH-type containing 12D
ENSG00000178342	163.571	2.57985	0.270928	9.52229	1.69e-21	9.66e-20	KCNG2	26251	protein_coding	potassium channel, voltage gated modifier subfamily G, member 2
ENSG00000178372	447.905	3.2575	0.48617	6.70033	2.08e-11	2.04e-10	CALML5	51806	protein_coding	calmodulin-like 5
ENSG00000178445	530.381	2.86909	0.434067	6.60979	3.85e-11	3.59e-10	GLDC	2731	protein_coding	glycine dehydrogenase (decarboxylating)
ENSG00000178568	301.222	-3.0024	0.429382	-6.99237	2.7e-12	3.09e-11	ERBB4	2066	protein_coding	erb-b2 receptor tyrosine kinase 4
ENSG00000178623	229.27	2.06234	0.31616	6.52308	6.89e-11	6.14e-10	GPR35	2859	protein_coding	G protein-coupled receptor 35
ENSG00000178752	286.444	2.65849	0.379682	7.00189	2.53e-12	2.9e-11	FAM132B	151176	protein_coding	family with sequence similarity 132, member B
ENSG00000178776	503.571	3.02158	0.484399	6.2378	4.44e-10	3.39e-09	C5orf46	389336	protein_coding	chromosome 5 open reading frame 46
ENSG00000179023	818.159	-2.04461	0.613404	-3.33322	0.000858474	0.00200208	KLHDC7A	127707	protein_coding	kelch domain containing 7A
ENSG00000179046	890.54	3.24884	0.606017	5.36097	8.28e-08	4.16e-07	TRIML2	205860	protein_coding	tripartite motif family-like 2
ENSG00000179088	357.111	2.01688	0.563636	3.57833	0.000345795	0.000875783	C12orf42	374470	protein_coding	chromosome 12 open reading frame 42
ENSG00000179292	363.794	2.52795	0.498445	5.07168	3.94e-07	1.75e-06	TMEM151A	256472	protein_coding	transmembrane protein 151A
ENSG00000179388	291.952	-2.54934	0.348027	-7.32511	2.39e-13	3.32e-12	EGR3	1960	protein_coding	early growth response 3
ENSG00000179455	702.365	3.24178	0.546869	5.92789	3.07e-09	2.03e-08	MKRN3	7681	protein_coding	makorin ring finger protein 3
ENSG00000179603	272.048	2.83202	0.536727	5.27646	1.32e-07	6.39e-07	GRM8	2918	protein_coding	glutamate receptor, metabotropic 8
ENSG00000179813	425.857	2.40925	0.652927	3.68991	0.00022433	0.000591387	FAM216B	144809	protein_coding	family with sequence similarity 216, member B
ENSG00000179934	200.968	3.26495	0.353424	9.23806	2.51e-20	1.2e-18	CCR8	1237	protein_coding	chemokine (C-C motif) receptor 8
ENSG00000180209	260.889	2.27588	0.49726	4.57685	4.72e-06	1.72e-05	MYLPF	29895	protein_coding	myosin light chain, phosphorylatable, fast skeletal muscle
ENSG00000180316	198.095	2.19837	0.515354	4.26575	1.99e-05	6.44e-05	PNPLA1	285848	protein_coding	patatin-like phospholipase domain containing 1
ENSG00000180432	739.508	2.18304	0.541216	4.03358	5.49e-05	0.000163195	CYP8B1	1582	protein_coding	cytochrome P450, family 8, subfamily B, polypeptide 1
ENSG00000180438	442.603	2.86174	0.441702	6.4789	9.24e-11	8.02e-10	TPRXL	NA	protein_coding
ENSG00000180549	218.667	2.15644	0.328874	6.55704	5.49e-11	4.98e-10	FUT7	2529	protein_coding	fucosyltransferase 7 (alpha (1,3) fucosyltransferase)
ENSG00000180697	568.952	2.21965	0.629505	3.52602	0.000421855	0.00104904	C3orf22	152065	protein_coding	chromosome 3 open reading frame 22
ENSG00000181135	160.683	2.18778	0.262605	8.33106	8.01e-17	2.1e-15	ZNF707	286075	protein_coding	zinc finger protein 707
ENSG00000181143	696.54	3.18381	0.471228	6.7564	1.41e-11	1.43e-10	MUC16	94025	protein_coding	mucin 16, cell surface associated
ENSG00000181418	341.333	2.32781	0.413318	5.63201	1.78e-08	1.02e-07	DDN	23109	protein_coding	dendrin
ENSG00000181617	2084.89	2.94498	0.570786	5.15951	2.48e-07	1.15e-06	FDCSP	260436	protein_coding	follicular dendritic cell secreted protein
ENSG00000181847	279.444	2.28051	0.368989	6.18044	6.39e-10	4.74e-09	TIGIT	201633	protein_coding	T cell immunoreceptor with Ig and ITIM domains
ENSG00000182010	132.317	3.35018	0.261336	12.8195	1.28e-37	4.32e-35	RTKN2	219790	protein_coding	rhotekin 2
ENSG00000182156	254.714	2.363	0.597041	3.95784	7.56e-05	0.000218822	ENPP7	339221	protein_coding	ectonucleotide pyrophosphatase/phosphodiesterase 7
ENSG00000182183	281.27	2.39267	0.345004	6.93518	4.06e-12	4.49e-11	FAM159A	348378	protein_coding	family with sequence similarity 159, member A
ENSG00000182379	405.222	2.81205	0.390738	7.19677	6.17e-13	7.96e-12	NXPH4	11247	protein_coding	neurexophilin 4
ENSG00000182585	287.651	2.19701	0.496756	4.42271	9.75e-06	3.35e-05	EPGN	255324	protein_coding	epithelial mitogen
ENSG00000182916	190.143	-2.2884	0.335887	-6.813	9.56e-12	9.95e-11	TCEAL7	56849	protein_coding	transcription elongation factor A (SII)-like 7
ENSG00000183072	853.603	2.79056	0.52251	5.34068	9.26e-08	4.61e-07	NKX2-5	1482	protein_coding	NK2 homeobox 5
ENSG00000183186	192.175	-2.09604	0.320003	-6.55007	5.75e-11	5.2e-10	C2CD4C	126567	protein_coding	C2 calcium-dependent domain containing 4C
ENSG00000183549	642.095	-4.03351	0.380833	-10.5913	3.27e-26	3.75e-24	ACSM5	54988	protein_coding	acyl-CoA synthetase medium-chain family member 5
ENSG00000183571	278.571	2.12665	0.499598	4.25673	2.07e-05	6.68e-05	PGPEP1L	145814	protein_coding	pyroglutamyl-peptidase I-like
ENSG00000183709	589.413	2.47796	0.655822	3.7784	0.000157839	0.000428874	IFNL2	282616	protein_coding	interferon, lambda 2
ENSG00000183760	689.444	3.52264	0.539924	6.52433	6.83e-11	6.09e-10	ACP7	390928	protein_coding	iron/zinc purple acid phosphatase-like protein
ENSG00000183850	193	2.91919	0.369261	7.90548	2.67e-15	5.3e-14	ZNF730	100129543	protein_coding	zinc finger protein 730
ENSG00000183971	372.571	3.5028	0.386415	9.06488	1.25e-19	5.3e-18	NPW	283869	protein_coding	neuropeptide W
ENSG00000184185	234.317	-2.19313	0.391588	-5.6006	2.14e-08	1.2e-07	KCNJ12	3768	protein_coding	potassium channel, inwardly rectifying subfamily J, member 12
ENSG00000184261	193.127	2.04425	0.33116	6.17299	6.7e-10	4.94e-09	KCNK12	56660	protein_coding	potassium channel, two pore domain subfamily K, member 12
ENSG00000184293	252.81	2.64657	0.401985	6.58375	4.59e-11	4.22e-10	CLECL1	160365	protein_coding	C-type lectin-like 1
ENSG00000184313	348.778	2.28365	0.391997	5.82568	5.69e-09	3.56e-08	MROH7	374977	protein_coding	maestro heat-like repeat family member 7
ENSG00000184445	130.19	2.15991	0.194903	11.082	1.53e-28	2.23e-26	KNTC1	9735	protein_coding	kinetochore associated 1
ENSG00000184560	467.762	2.92975	0.617007	4.74832	2.05e-06	7.95e-06	C17orf74	201243	protein_coding	chromosome 17 open reading frame 74
ENSG00000184599	308.857	2.82256	0.391	7.21884	5.24e-13	6.87e-12	FAM19A3	284467	protein_coding	family with sequence similarity 19 (chemokine (C-C motif)-like), member A3
ENSG00000184845	454.714	-2.32601	0.549663	-4.23171	2.32e-05	7.41e-05	DRD1	1812	protein_coding	dopamine receptor D1
ENSG00000184937	448.762	2.19618	0.531674	4.13069	3.62e-05	0.000111304	WT1	7490	protein_coding	Wilms tumor 1
ENSG00000185130	274.968	2.71442	0.604169	4.49282	7.03e-06	2.48e-05	HIST1H2BL	8340	protein_coding	histone cluster 1, H2bl
ENSG00000185155	420.635	2.2421	0.553064	4.05396	5.04e-05	0.000150984	MIXL1	83881	protein_coding	Mix paired-like homeobox
ENSG00000185332	258.444	2.8393	0.382321	7.42648	1.12e-13	1.63e-12	TMEM105	284186	protein_coding	transmembrane protein 105
ENSG00000185480	127.905	2.18354	0.22432	9.73405	2.16e-22	1.41e-20	PARPBP	55010	protein_coding	PARP1 binding protein
ENSG00000185519	343.444	2.4594	0.428467	5.74	9.47e-09	5.7e-08	FAM131C	348487	protein_coding	family with sequence similarity 131, member C
ENSG00000185610	422.302	-2.14111	0.565527	-3.78604	0.000153067	0.000416989	DBX2	440097	protein_coding	developing brain homeobox 2
ENSG00000185634	358.492	2.21358	0.43014	5.14618	2.66e-07	1.22e-06	SHC4	399694	protein_coding	SHC (Src homology 2 domain containing) family, member 4
ENSG00000185652	200.984	-2.03235	0.384391	-5.2872	1.24e-07	6.05e-07	NTF3	4908	protein_coding	neurotrophin 3
ENSG00000185760	255.429	2.2312	0.378329	5.89751	3.69e-09	2.4e-08	KCNQ5	56479	protein_coding	potassium channel, voltage gated KQT-like subfamily Q, member 5
ENSG00000185915	824.683	2.54878	0.607439	4.19594	2.72e-05	8.56e-05	KLHL34	257240	protein_coding	kelch-like family member 34
ENSG00000185955	244.746	2.54766	0.373527	6.82056	9.07e-12	9.48e-11	C7orf61	402573	protein_coding	chromosome 7 open reading frame 61
ENSG00000185974	428.508	2.13024	0.621232	3.42906	0.000605686	0.00145645	GRK1	NA	protein_coding
ENSG00000186007	918.032	3.7413	0.559169	6.69083	2.22e-11	2.17e-10	LEMD1	93273	protein_coding	LEM domain containing 1
ENSG00000186009	336.079	2.01679	0.583815	3.4545	0.000551317	0.0013365	ATP4B	496	protein_coding	ATPase, H+/K+ exchanging, beta polypeptide
ENSG00000186049	407.921	2.0163	0.658169	3.0635	0.00218762	0.00469753	KRT73	319101	protein_coding	keratin 73, type II
ENSG00000186105	187.016	-2.30353	0.2917	-7.89691	2.86e-15	5.66e-14	LRRC70	100130733	protein_coding	leucine rich repeat containing 70
ENSG00000186442	433.286	2.36257	0.629361	3.75393	0.000174085	0.000469561	KRT3	3850	protein_coding	keratin 3, type II
ENSG00000186462	178.571	-2.06252	0.396054	-5.20768	1.91e-07	9.01e-07	NAP1L2	4674	protein_coding	nucleosome assembly protein 1-like 2
ENSG00000186603	153.111	2.37728	0.266613	8.91659	4.81e-19	1.86e-17	HPDL	84842	protein_coding	4-hydroxyphenylpyruvate dioxygenase-like
ENSG00000186652	378.905	2.21562	0.438723	5.05016	4.41e-07	1.94e-06	PRG2	5553	protein_coding	proteoglycan 2, bone marrow (natural killer cell activator, eosinophil granule major basic protein)
ENSG00000186684	448.444	3.16494	0.437554	7.23327	4.72e-13	6.23e-12	CYP27C1	339761	protein_coding	cytochrome P450, family 27, subfamily C, polypeptide 1
ENSG00000186871	123.746	2.08384	0.207335	10.0506	9.13e-24	7.38e-22	ERCC6L	54821	protein_coding	excision repair cross-complementation group 6-like
ENSG00000186897	703.46	3.47728	0.468316	7.42508	1.13e-13	1.64e-12	C1QL4	338761	protein_coding	complement component 1, q subcomponent-like 4
ENSG00000187243	223.571	2.4269	0.597657	4.06069	4.89e-05	0.000147036	MAGED4B	81557	protein_coding	melanoma antigen family D4B
ENSG00000187546	252.667	-2.39162	0.394074	-6.06897	1.29e-09	9.03e-09	AGMO	392636	protein_coding	alkylglycerol monooxygenase
ENSG00000187672	388.651	2.57453	0.420526	6.12216	9.23e-10	6.65e-09	ERC2	26059	protein_coding	ELKS/RAB6-interacting/CAST family member 2
ENSG00000187682	203.508	2.3164	0.419922	5.51626	3.46e-08	1.87e-07	ERAS	3266	protein_coding	ES cell expressed Ras
ENSG00000187715	360.206	2.00405	0.443223	4.52155	6.14e-06	2.19e-05	KBTBD12	166348	protein_coding	kelch repeat and BTB (POZ) domain containing 12
ENSG00000187720	190.905	-2.07052	0.350802	-5.90226	3.59e-09	2.34e-08	THSD4	79875	protein_coding	thrombospondin, type I, domain containing 4
ENSG00000187753	259.905	2.30481	0.39208	5.87842	4.14e-09	2.67e-08	C9orf153	389766	protein_coding	chromosome 9 open reading frame 153
ENSG00000187840	151.857	2.05846	0.240138	8.57198	1.02e-17	3.08e-16	EIF4EBP1	1978	protein_coding	eukaryotic translation initiation factor 4E binding protein 1
ENSG00000187862	737.952	2.88472	0.518721	5.56121	2.68e-08	1.48e-07	TTC24	164118	protein_coding	tetratricopeptide repeat domain 24
ENSG00000188162	968.286	2.28926	0.664562	3.44476	0.00057156	0.00138155	OTOG	340990	protein_coding	otogelin
ENSG00000188175	1181.32	-2.34315	0.626428	-3.74049	0.000183659	0.000493337	HEPACAM2	253012	protein_coding	HEPACAM family member 2
ENSG00000188263	361.032	2.70239	0.412492	6.55137	5.7e-11	5.16e-10	IL17REL	400935	protein_coding	interleukin 17 receptor E-like
ENSG00000188389	444.873	2.77558	0.375598	7.38978	1.47e-13	2.11e-12	PDCD1	5133	protein_coding	programmed cell death 1
ENSG00000188404	460	2.32442	0.434641	5.34789	8.9e-08	4.45e-07	SELL	6402	protein_coding	selectin L
ENSG00000188505	463.603	2.85567	0.458893	6.22294	4.88e-10	3.7e-09	NCCRP1	342897	protein_coding	non-specific cytotoxic cell receptor protein 1 homolog (zebrafish)
ENSG00000188803	209.905	-2.25121	0.406596	-5.53672	3.08e-08	1.69e-07	SHISA6	388336	protein_coding	shisa family member 6
ENSG00000188883	166.476	2.11838	0.336838	6.28901	3.2e-10	2.51e-09	KLRG2	346689	protein_coding	killer cell lectin-like receptor subfamily G, member 2
ENSG00000188910	460.571	2.74498	0.462758	5.93179	3e-09	1.98e-08	GJB3	2707	protein_coding	gap junction protein, beta 3, 31kDa
ENSG00000189108	440.333	-2.39909	0.614852	-3.9019	9.54e-05	0.000270948	IL1RAPL2	26280	protein_coding	interleukin 1 receptor accessory protein-like 2
ENSG00000189127	380.635	2.30807	0.555906	4.15191	3.3e-05	0.000102242	ANKRD34B	340120	protein_coding	ankyrin repeat domain 34B
ENSG00000196081	169.159	2.14182	0.256776	8.34119	7.35e-17	1.95e-15	ZNF724P	NA	protein_coding
ENSG00000196289	424.111	2.7019	0.56255	4.80295	1.56e-06	6.22e-06	BECN2	441925	protein_coding	beclin 2
ENSG00000196408	273.333	2.44541	0.3902	6.26709	3.68e-10	2.86e-09	NOXO1	124056	protein_coding	NADPH oxidase organizer 1
ENSG00000196503	192.905	2.48836	0.334778	7.43285	1.06e-13	1.56e-12	ARL9	132946	protein_coding	ADP-ribosylation factor-like 9
ENSG00000196581	154.984	-2.0316	0.306219	-6.63446	3.26e-11	3.08e-10	AJAP1	55966	protein_coding	adherens junctions associated protein 1
ENSG00000196787	234.444	2.86832	0.331188	8.66068	4.69e-18	1.51e-16	HIST1H2AG	8969	protein_coding	histone cluster 1, H2ag
ENSG00000196811	228.19	2.93903	0.337444	8.70967	3.05e-18	1.02e-16	CHRNG	1146	protein_coding	cholinergic receptor, nicotinic, gamma (muscle)
ENSG00000196993	234.127	2.12327	0.511295	4.15273	3.29e-05	0.000101933	NPIPB9	728734	protein_coding	nuclear pore complex interacting protein family, member B8
ENSG00000197057	312.381	2.13503	0.431878	4.94359	7.67e-07	3.22e-06	DTHD1	401124	protein_coding	death domain containing 1
ENSG00000197061	137.619	2.42253	0.240713	10.064	7.97e-24	6.47e-22	HIST1H4C	8364	protein_coding	histone cluster 1, H4c
ENSG00000197299	150.286	3.09077	0.255916	12.0773	1.39e-33	3.12e-31	BLM	641	protein_coding	Bloom syndrome, RecQ helicase-like
ENSG00000197444	481.429	2.96522	0.470918	6.29669	3.04e-10	2.4e-09	OGDHL	55753	protein_coding	oxoglutarate dehydrogenase-like
ENSG00000197565	381.857	-2.7174	0.413659	-6.56919	5.06e-11	4.61e-10	COL4A6	1288	protein_coding	collagen, type IV, alpha 6
ENSG00000197632	1376.46	3.24841	0.588934	5.51575	3.47e-08	1.88e-07	SERPINB2	5055	protein_coding	serpin peptidase inhibitor, clade B (ovalbumin), member 2
ENSG00000197880	369.905	2.16496	0.586398	3.69196	0.000222536	0.000587087	MDS2	NA	protein_coding
ENSG00000197978	200.762	2.10869	0.55768	3.78119	0.000156082	0.000424347	GOLGA6L9	440295	protein_coding	golgin A6 family-like 9
ENSG00000197993	182.016	2.09268	0.327835	6.38334	1.73e-10	1.43e-09	KEL	3792	protein_coding	Kell blood group, metallo-endopeptidase
ENSG00000198173	391.921	2.00343	0.568582	3.52355	0.000425813	0.00105742	FAM47C	442444	protein_coding	family with sequence similarity 47, member C
ENSG00000198712	233.54	2.09391	0.318841	6.56725	5.13e-11	4.67e-10	MT-CO2	4513	protein_coding	cytochrome c oxidase subunit II
ENSG00000198729	273.46	2.34554	0.414424	5.65976	1.52e-08	8.78e-08	PPP1R14C	81706	protein_coding	protein phosphatase 1, regulatory (inhibitor) subunit 14C
ENSG00000198796	235.206	2.24564	0.369072	6.08455	1.17e-09	8.25e-09	ALPK2	115701	protein_coding	alpha-kinase 2
ENSG00000198826	152.19	2.75545	0.223159	12.3475	5.02e-35	1.33e-32	ARHGAP11A	9824	protein_coding	Rho GTPase activating protein 11A
ENSG00000198829	254.063	-2.42185	0.367548	-6.58922	4.42e-11	4.08e-10	SUCNR1	56670	protein_coding	succinate receptor 1
ENSG00000198848	2388.32	-5.21544	0.440825	-11.8311	2.7e-32	5.37e-30	CES1	1066	protein_coding	carboxylesterase 1
ENSG00000198865	223.175	-2.62748	0.287435	-9.14113	6.18e-20	2.77e-18	CCDC152	100129792	protein_coding	coiled-coil domain containing 152
ENSG00000203995	182.444	2.40477	0.367332	6.54659	5.89e-11	5.3e-10	ZYG11A	440590	protein_coding	zyg-11 family member A, cell cycle regulator
ENSG00000204019	2291.81	2.64803	0.654757	4.04429	5.25e-05	0.000156662	CT83	203413	protein_coding	cancer/testis antigen 83
ENSG00000204165	331.095	2.74004	0.388233	7.05772	1.69e-12	2.01e-11	CXorf65	158830	protein_coding	chromosome X open reading frame 65
ENSG00000204410	146.603	2.09118	0.224348	9.32112	1.15e-20	5.83e-19	MSH5	4439	protein_coding	mutS homolog 5
ENSG00000204531	182.905	2.28192	0.291866	7.81836	5.35e-15	1.01e-13	POU5F1	5460	protein_coding	POU class 5 homeobox 1
ENSG00000204610	1154.97	2.68967	0.662371	4.06067	4.89e-05	0.000147036	TRIM15	89870	protein_coding	tripartite motif containing 15
ENSG00000204644	640.317	2.78749	0.531875	5.24088	1.6e-07	7.65e-07	ZFP57	346171	protein_coding	ZFP57 zinc finger protein
ENSG00000204657	570.444	2.8912	0.59309	4.8748	1.09e-06	4.45e-06	OR2H2	7932	protein_coding	olfactory receptor, family 2, subfamily H, member 2
ENSG00000204764	143.19	2.47699	0.242441	10.2169	1.67e-24	1.47e-22	RANBP17	64901	protein_coding	RAN binding protein 17
ENSG00000204956	265.079	2.56036	0.341768	7.49151	6.81e-14	1.03e-12	PCDHGA1	56114	protein_coding	protocadherin gamma subfamily A, 1
ENSG00000205212	572.27	2.34916	0.558039	4.20966	2.56e-05	8.11e-05	CCDC144NL	339184	protein_coding	coiled-coil domain containing 144 family, N-terminal like
ENSG00000205358	434.016	2.19896	0.618979	3.55256	0.000381496	0.00095695	MT1H	4496	protein_coding	metallothionein 1H
ENSG00000205362	206.032	-2.06472	0.494834	-4.17255	3.01e-05	9.41e-05	MT1A	4489	protein_coding	metallothionein 1A
ENSG00000205426	2105.68	3.28229	0.540797	6.06936	1.28e-09	9.02e-09	KRT81	3887	protein_coding	keratin 81, type II
ENSG00000205502	648.444	-3.62425	0.403651	-8.97868	2.74e-19	1.11e-17	C2CD4B	388125	protein_coding	C2 calcium-dependent domain containing 4B
ENSG00000205784	274.587	2.30316	0.344514	6.68524	2.31e-11	2.25e-10	ARRDC5	645432	protein_coding	arrestin domain containing 5
ENSG00000206181	251.095	2.19468	0.579835	3.785	0.000153711	0.00041839	TCEB3B	51224	protein_coding	transcription elongation factor B polypeptide 3B (elongin A2)
ENSG00000213088	319.111	-3.30273	0.431469	-7.65461	1.94e-14	3.27e-13	ACKR1	2532	protein_coding	atypical chemokine receptor 1 (Duffy blood group)
ENSG00000213186	133.556	2.20567	0.198543	11.1093	1.13e-28	1.66e-26	TRIM59	286827	protein_coding	tripartite motif containing 59
ENSG00000213397	196.937	2.27358	0.308914	7.3599	1.84e-13	2.6e-12	HAUS7	55559	protein_coding	HAUS augmin-like complex, subunit 7
ENSG00000213658	177.571	2.13719	0.287523	7.43311	1.06e-13	1.56e-12	LAT	27040	protein_coding	linker for activation of T cells
ENSG00000214711	306.905	2.32228	0.421964	5.50349	3.72e-08	2e-07	CAPN14	440854	protein_coding	calpain 14
ENSG00000214842	265.159	2.22956	0.434919	5.12639	2.95e-07	1.35e-06	RAD51AP2	729475	protein_coding	RAD51 associated protein 2
ENSG00000214872	262.778	2.03919	0.33311	6.12169	9.26e-10	6.67e-09	SMTNL1	219537	protein_coding	smoothelin-like 1
ENSG00000214946	341.571	2.00303	0.579924	3.45396	0.000552418	0.00133897	TBC1D26	NA	protein_coding
ENSG00000215644	541.794	2.52806	0.544077	4.64652	3.38e-06	1.26e-05	GCGR	2642	protein_coding	glucagon receptor
ENSG00000221937	416.968	2.56792	0.610654	4.20519	2.61e-05	8.25e-05	TAS2R40	259286	protein_coding	taste receptor, type 2, member 40
ENSG00000221946	150.254	2.09048	0.312985	6.67918	2.4e-11	2.33e-10	FXYD7	53822	protein_coding	FXYD domain containing ion transport regulator 7
ENSG00000221986	307.46	2.30566	0.451655	5.10492	3.31e-07	1.49e-06	MYBPHL	343263	protein_coding	myosin binding protein H-like
ENSG00000223802	191	2.21521	0.300118	7.38114	1.57e-13	2.25e-12	CERS1	2657	protein_coding	growth differentiation factor 1
ENSG00000225362	657.905	-2.37357	0.607335	-3.90818	9.3e-05	0.00026449	CT62	196993	protein_coding	cancer/testis antigen 62
ENSG00000226979	299.111	3.02004	0.378944	7.96962	1.59e-15	3.28e-14	LTA	4049	protein_coding	lymphotoxin alpha
ENSG00000227507	424.175	3.11433	0.378822	8.2211	2.02e-16	4.93e-15	LTB	4050	protein_coding	lymphotoxin beta (TNF superfamily, member 3)
ENSG00000227868	383.841	2.28592	0.570192	4.00904	6.1e-05	0.000179853	C1orf234	729059	protein_coding	chromosome 1 open reading frame 234
ENSG00000229676	234.937	2.04994	0.412649	4.96776	6.77e-07	2.88e-06	ZNF492	57615	protein_coding	zinc finger protein 492
ENSG00000232237	156.111	2.20649	0.437685	5.04126	4.62e-07	2.03e-06	ASCL5	647219	protein_coding	achaete-scute family bHLH transcription factor 5
ENSG00000234906	297.095	2.32163	0.557294	4.16589	3.1e-05	9.67e-05	APOC2	NA	protein_coding
ENSG00000236398	349.127	2.36065	0.619102	3.81302	0.000137278	0.000377648	TAS2R39	259285	protein_coding	taste receptor, type 2, member 39
ENSG00000237136	1221.24	2.05716	0.668915	3.07537	0.0021024	0.00453431	C4orf51	646603	protein_coding	chromosome 4 open reading frame 51
ENSG00000237353	202.54	2.1266	0.539252	3.94361	8.03e-05	0.000231099	PATE4	399968	protein_coding	prostate and testis expressed 4
ENSG00000239605	161.333	2.12042	0.270122	7.84986	4.17e-15	8.04e-14	C2orf61	285051	protein_coding	chromosome 2 open reading frame 61
ENSG00000240505	981.683	2.53857	0.581396	4.36633	1.26e-05	4.25e-05	TNFRSF13B	23495	protein_coding	tumor necrosis factor receptor superfamily, member 13B
ENSG00000241106	206.333	2.16455	0.316334	6.8426	7.78e-12	8.22e-11	HLA-DOB	3112	protein_coding	major histocompatibility complex, class II, DO beta
ENSG00000241935	219.683	-2.07228	0.413671	-5.0095	5.46e-07	2.36e-06	HOGA1	112817	protein_coding	4-hydroxy-2-oxoglutarate aldolase 1
ENSG00000243910	202.651	2.11796	0.316146	6.6993	2.09e-11	2.05e-10	TUBA4B	NA	protein_coding
ENSG00000244694	203.968	-2.17645	0.376675	-5.77805	7.56e-09	4.63e-08	PTCHD4	442213	protein_coding	patched domain containing 4
ENSG00000244752	212.317	2.24083	0.386728	5.79432	6.86e-09	4.24e-08	CRYBB2	1415	protein_coding	crystallin, beta B2
ENSG00000248144	647.937	-3.37121	0.543446	-6.20339	5.53e-10	4.14e-09	ADH1C	126	protein_coding	alcohol dehydrogenase 1C (class I), gamma polypeptide
ENSG00000249853	365.714	2.06916	0.600256	3.44714	0.000566562	0.00137059	HS3ST5	222537	protein_coding	heparan sulfate (glucosamine) 3-O-sulfotransferase 5
ENSG00000249992	243.825	2.89633	0.370745	7.81219	5.62e-15	1.05e-13	TMEM158	25907	protein_coding	transmembrane protein 158 (gene/pseudogene)
ENSG00000250722	241.524	-2.84853	0.289001	-9.85644	6.43e-23	4.52e-21	SEPP1	6414	protein_coding	selenoprotein P, plasma, 1
ENSG00000251493	463.81	2.62711	0.644271	4.07765	4.55e-05	0.000137567	FOXD1	2297	protein_coding	forkhead box D1
ENSG00000258881	197.476	2.03664	0.350957	5.8031	6.51e-09	4.04e-08	AC007040.11	NA	protein_coding
ENSG00000258947	429.333	4.07239	0.382425	10.6488	1.77e-26	2.09e-24	TUBB3	10381	protein_coding	tubulin, beta 3 class III
ENSG00000260001	222.794	2.37538	0.335738	7.0751	1.49e-12	1.8e-11	TGFBR3L	100507588	protein_coding	transforming growth factor, beta receptor III-like
ENSG00000261857	256.508	2.02463	0.392446	5.159	2.48e-07	1.15e-06	MIA	8190	protein_coding	melanoma inhibitory activity
ENSG00000262874	464.032	2.24614	0.617865	3.63532	0.000277638	0.000718224	C19orf84	147646	protein_coding	chromosome 19 open reading frame 84
ENSG00000263264	271.175	2.19839	0.339755	6.47051	9.77e-11	8.44e-10	CTB-133G6.1	NA	protein_coding
ENSG00000269113	198.952	-2.01302	0.380043	-5.29683	1.18e-07	5.76e-07	TRABD2B	388630	protein_coding	TraB domain containing 2B
ENSG00000269404	1013.7	3.76586	0.495367	7.60216	2.91e-14	4.75e-13	SPIB	6689	protein_coding	Spi-B transcription factor (Spi-1/PU.1 related)
ENSG00000269699	639.476	2.62725	0.512241	5.12894	2.91e-07	1.33e-06	ZIM2	23619	protein_coding	zinc finger, imprinted 2
ENSG00000025708	162.349	2.01002	0.249315	8.06219	7.49e-16	1.64e-14	TYMP	1890	protein_coding	thymidine phosphorylase
ENSG00000054967	124.524	2.01376	0.22005	9.15139	5.62e-20	2.53e-18	RELT	84957	protein_coding	RELT tumor necrosis factor receptor
ENSG00000078898	4661.76	-2.53931	0.658862	-3.85408	0.000116165	0.000324428	BPIFB2	80341	protein_coding	BPI fold containing family B, member 2
ENSG00000088305	141.73	2.00169	0.236247	8.47285	2.39e-17	6.92e-16	DNMT3B	1789	protein_coding	DNA (cytosine-5-)-methyltransferase 3 beta
ENSG00000097046	124.476	2.06575	0.210997	9.79042	1.24e-22	8.34e-21	CDC7	8317	protein_coding	cell division cycle 7
ENSG00000105717	204.619	2.03654	0.2911	6.99601	2.63e-12	3.02e-11	PBX4	80714	protein_coding	pre-B-cell leukemia homeobox 4
ENSG00000111641	139.19	2.00869	0.223866	8.97273	2.89e-19	1.17e-17	NOP2	4839	protein_coding	NOP2 nucleolar protein
ENSG00000112715	197.095	2.0072	0.263942	7.6047	2.86e-14	4.67e-13	VEGFA	7422	protein_coding	vascular endothelial growth factor A
ENSG00000115009	268.54	2.17362	0.507247	4.28513	1.83e-05	5.95e-05	CCL20	6364	protein_coding	chemokine (C-C motif) ligand 20
ENSG00000132780	132.333	2.07219	0.198676	10.43	1.81e-25	1.84e-23	NASP	4678	protein_coding	nuclear autoantigenic sperm protein (histone-binding)
ENSG00000133392	376.111	-2.08431	0.38482	-5.41632	6.08e-08	3.14e-07	MYH11	4629	protein_coding	myosin, heavy chain 11, smooth muscle
ENSG00000133740	122.286	2.09006	0.209188	9.99132	1.66e-23	1.3e-21	E2F5	1875	protein_coding	E2F transcription factor 5, p130-binding
ENSG00000143256	120.048	2.04177	0.200216	10.1978	2.03e-24	1.76e-22	PFDN2	5202	protein_coding	prefoldin subunit 2
ENSG00000153002	7188.43	-2.68709	0.632008	-4.25168	2.12e-05	6.82e-05	CPB1	1360	protein_coding	carboxypeptidase B1 (tissue)
ENSG00000167578	165.079	2.07215	0.264599	7.83128	4.83e-15	9.16e-14	RAB4B	53916	protein_coding	RAB4B, member RAS oncogene family
ENSG00000173261	184.683	2.01908	0.349289	5.78053	7.45e-09	4.57e-08	PLAC8L1	153770	protein_coding	PLAC8-like 1
ENSG00000177602	144.746	2.04183	0.26078	7.82969	4.89e-15	9.25e-14	GSG2	83903	protein_coding	germ cell associated 2 (haspin)
ENSG00000178295	126.222	2.00465	0.195584	10.2496	1.19e-24	1.08e-22	GEN1	348654	protein_coding	GEN1 Holliday junction 5' flap endonuclease
ENSG00000182308	157.444	2.05372	0.298023	6.89116	5.53e-12	5.97e-11	DCAF4L1	285429	protein_coding	DDB1 and CUL4 associated factor 4-like 1
ENSG00000182481	197.365	2.00378	0.265099	7.55863	4.07e-14	6.43e-13	KPNA2	3838	protein_coding	karyopherin alpha 2 (RAG cohort 1, importin alpha 1)
ENSG00000183091	176.27	2.01548	0.284481	7.08476	1.39e-12	1.69e-11	NEB	4703	protein_coding	nebulin
ENSG00000197275	120.222	2.03758	0.216585	9.40779	5.07e-21	2.67e-19	RAD54B	25788	protein_coding	RAD54 homolog B (S. cerevisiae)
ENSG00000198650	1328.4	-2.86479	0.517522	-5.5356	3.1e-08	1.69e-07	TAT	6898	protein_coding	tyrosine aminotransferase
ENSG00000205238	174.714	2.06665	0.293917	7.03141	2.04e-12	2.39e-11	SPDYE2	441273	protein_coding	speedy/RINGO cell cycle regulator family member E2
ENSG00000205853	132.937	2.05575	0.22262	9.23433	2.6e-20	1.24e-18	RFPL3S	NA	protein_coding
ENSG00000259305	134.016	2.06244	0.247334	8.33867	7.51e-17	1.98e-15	ZHX1-C8orf76	100533106	protein_coding	ZHX1-C8orf76 readthrough
ENSG00000011677	10.3244	3.38915	0.773279	4.38283	1.17e-05	3.61e-05	GABRA3	2556	protein_coding	gamma-aminobutyric acid (GABA) A receptor, alpha 3
ENSG00000036473	1.37005	-3.17327	0.717899	-4.42022	9.86e-06	3.08e-05	OTC	5009	protein_coding	ornithine carbamoyltransferase
ENSG00000090402	2.56791	2.9013	0.744634	3.89628	9.77e-05	0.000252391	SI	6476	protein_coding	sucrase-isomaltase (alpha-glucosidase)
ENSG00000105550	2.48457	3.32707	0.757746	4.39075	1.13e-05	3.49e-05	FGF21	26291	protein_coding	fibroblast growth factor 21
ENSG00000107984	111.584	2.5992	0.504475	5.15229	2.57e-07	1.09e-06	DKK1	22943	protein_coding	dickkopf WNT signaling pathway inhibitor 1
ENSG00000111536	2.28955	2.53085	0.614257	4.12018	3.79e-05	0.000106101	IL26	55801	protein_coding	interleukin 26
ENSG00000112077	0.829119	-2.59041	0.554271	-4.67354	2.96e-06	1.02e-05	RHAG	6005	protein_coding	Rh-associated glycoprotein
ENSG00000112238	9.50893	2.89188	0.876443	3.29956	0.000968369	0.00205367	PRDM13	59336	protein_coding	PR domain containing 13
ENSG00000112273	2.6134	3.14522	0.767946	4.09563	4.21e-05	0.000117075	HDGFL1	154150	protein_coding	hepatoma derived growth factor-like 1
ENSG00000113905	1.74225	2.81992	0.792414	3.55864	0.000372773	0.000858337	HRG	3273	protein_coding	histidine-rich glycoprotein
ENSG00000115665	3.31717	-3.83269	0.713638	-5.37063	7.85e-08	3.69e-07	SLC5A7	60482	protein_coding	solute carrier family 5 (sodium/choline cotransporter), member 7
ENSG00000118733	2.57982	3.51178	0.785871	4.46864	7.87e-06	2.51e-05	OLFM3	118427	protein_coding	olfactomedin 3
ENSG00000119919	2.91637	2.5296	0.9141	2.76732	0.005652	0.0102117	NKX2-3	159296	protein_coding	NK2 homeobox 3
ENSG00000120289	9.31537	3.05347	0.742952	4.10991	3.96e-05	0.000110519	MAGEB4	4115	protein_coding	melanoma antigen family B4
ENSG00000122194	1.90025	3.02113	0.720117	4.19533	2.72e-05	7.84e-05	PLG	5340	protein_coding	plasminogen
ENSG00000124196	2.21688	3.78933	0.810575	4.67486	2.94e-06	1.02e-05	GTSF1L	149699	protein_coding	gametocyte specific factor 1-like
ENSG00000124610	3.10553	4.1593	0.751386	5.53551	3.1e-08	1.58e-07	HIST1H1A	3024	protein_coding	histone cluster 1, H1a
ENSG00000131721	1.83466	2.5492	0.613772	4.15333	3.28e-05	9.29e-05	RHOXF2	84528	protein_coding	Rhox homeobox family, member 2
ENSG00000131737	3.69342	4.1538	0.894892	4.64167	3.46e-06	1.18e-05	KRT34	3885	protein_coding	keratin 34, type I
ENSG00000134365	1.73955	2.96867	0.894826	3.3176	0.000907959	0.00193752	CFHR4	10877	protein_coding	complement factor H-related 4
ENSG00000134438	3.19659	4.20273	0.78216	5.37323	7.73e-08	3.64e-07	RAX	30062	protein_coding	retina and anterior neural fold homeobox
ENSG00000135443	19.3145	3.25112	0.748497	4.34353	1.4e-05	4.26e-05	KRT85	3891	protein_coding	keratin 85, type II
ENSG00000136352	3.28085	4.07811	0.858328	4.75122	2.02e-06	7.21e-06	NKX2-1	7080	protein_coding	NK2 homeobox 1
ENSG00000137090	5.98292	2.9007	0.728522	3.98162	6.84e-05	0.000182335	DMRT1	1761	protein_coding	doublesex and mab-3 related transcription factor 1
ENSG00000137745	446.89	7.32506	0.577851	12.6764	7.99e-37	2.01e-34	MMP13	4322	protein_coding	matrix metallopeptidase 13
ENSG00000139515	5.34248	4.38872	0.81638	5.37583	7.62e-08	3.59e-07	PDX1	3651	protein_coding	pancreatic and duodenal homeobox 1
ENSG00000139800	13.7314	2.9297	0.903761	3.24167	0.0011883	0.0024735	ZIC5	85416	protein_coding	Zic family member 5
ENSG00000140067	4.09017	-2.84727	0.544325	-5.23082	1.69e-07	7.42e-07	FAM181A	90050	protein_coding	family with sequence similarity 181, member A
ENSG00000143278	0.948428	2.61981	0.708702	3.69664	0.000218476	0.00052747	F13B	2165	protein_coding	coagulation factor XIII, B polypeptide
ENSG00000147655	2.42254	2.55857	0.673485	3.799	0.000145283	0.000363423	RSPO2	340419	protein_coding	R-spondin 2
ENSG00000148704	13.1586	5.5863	0.834646	6.69302	2.19e-11	1.99e-10	VAX1	11023	protein_coding	ventral anterior homeobox 1
ENSG00000149735	3.41838	2.63228	0.584912	4.50031	6.79e-06	2.2e-05	GPHA2	170589	protein_coding	glycoprotein hormone alpha 2
ENSG00000157322	77.7677	3.07672	0.504066	6.10381	1.04e-09	7.04e-09	CLEC18A	348174	protein_coding	C-type lectin domain family 18, member A
ENSG00000159289	2.09685	2.60318	0.729194	3.56995	0.000357054	0.000825253	GOLGA6A	342096	protein_coding	golgin A6 family, member A
ENSG00000159527	18.2979	4.28928	0.825441	5.19635	2.03e-07	8.79e-07	PGLYRP3	114771	protein_coding	peptidoglycan recognition protein 3
ENSG00000160349	1.86263	2.85199	0.791602	3.60281	0.000314793	0.000736296	LCN1	3933	protein_coding	lipocalin 1
ENSG00000162006	151.316	3.82319	0.617421	6.19218	5.93e-10	4.2e-09	MSLNL	NA	protein_coding
ENSG00000163283	5.30308	4.06998	0.800581	5.08379	3.7e-07	1.52e-06	ALPP	250	protein_coding	alkaline phosphatase, placental
ENSG00000163464	4.53781	-2.62457	0.576186	-4.55507	5.24e-06	1.73e-05	CXCR1	3577	protein_coding	chemokine (C-X-C motif) receptor 1
ENSG00000163982	2.01459	2.54891	0.758376	3.36101	0.000776584	0.00167967	OTOP1	133060	protein_coding	otopetrin 1
ENSG00000164398	140.26	2.716	0.456885	5.94461	2.77e-09	1.73e-08	ACSL6	23305	protein_coding	acyl-CoA synthetase long-chain family member 6
ENSG00000164794	4.06924	2.77307	0.638712	4.34167	1.41e-05	4.29e-05	KCNV1	27012	protein_coding	potassium channel, voltage gated modifier subfamily V, member 1
ENSG00000166211	2.995	2.93703	0.760659	3.86117	0.000112846	0.000287902	SPIC	121599	protein_coding	Spi-C transcription factor (Spi-1/PU.1 related)
ENSG00000168124	3.01438	3.72851	0.833175	4.47506	7.64e-06	2.45e-05	OR1F1	4992	protein_coding	olfactory receptor, family 1, subfamily F, member 1
ENSG00000169548	2.47767	3.68921	0.708938	5.20386	1.95e-07	8.46e-07	ZNF280A	129025	protein_coding	zinc finger protein 280A
ENSG00000170290	5.10869	2.77774	0.630192	4.40777	1.04e-05	3.25e-05	SLN	6588	protein_coding	sarcolipin
ENSG00000170486	14.3081	2.97631	0.483502	6.15574	7.47e-10	5.21e-09	KRT72	140807	protein_coding	keratin 72, type II
ENSG00000170782	2.87714	3.01154	0.791181	3.80638	0.000141013	0.00035352	OR10A4	283297	protein_coding	olfactory receptor, family 10, subfamily A, member 4
ENSG00000171611	3.63401	2.65029	0.574598	4.61243	3.98e-06	1.35e-05	PTCRA	171558	protein_coding	pre T-cell antigen receptor alpha
ENSG00000171773	2.64915	-3.12155	0.51763	-6.03047	1.63e-09	1.07e-08	NXNL1	115861	protein_coding	nucleoredoxin-like 1
ENSG00000175868	8.26173	2.68955	0.589846	4.55975	5.12e-06	1.7e-05	CALCB	797	protein_coding	calcitonin-related polypeptide beta
ENSG00000178395	5.95408	3.08026	0.656011	4.69544	2.66e-06	9.28e-06	CCDC185	164127	protein_coding	coiled-coil domain containing 185
ENSG00000178597	28.0129	5.39794	0.7777	6.9409	3.9e-12	4.05e-11	PSAPL1	768239	protein_coding	prosaposin-like 1 (gene/pseudogene)
ENSG00000179674	2.58499	3.99103	0.725078	5.50427	3.71e-08	1.86e-07	ARL14	80117	protein_coding	ADP-ribosylation factor-like 14
ENSG00000181323	1.83328	2.78171	0.77767	3.57698	0.000347585	0.000805796	SPEM1	374768	protein_coding	spermatid maturation 1
ENSG00000182177	10.4716	4.14372	0.603664	6.86429	6.68e-12	6.63e-11	ASB18	401036	protein_coding	ankyrin repeat and SOCS box containing 18
ENSG00000182255	2.98052	-2.74362	0.735697	-3.72928	0.000192026	0.000468898	KCNA4	3739	protein_coding	potassium channel, voltage gated shaker related subfamily A, member 4
ENSG00000184330	38.4243	2.76439	0.969806	2.85046	0.00436562	0.00807871	S100A7A	338324	protein_coding	S100 calcium binding protein A7A
ENSG00000185087	2.15703	2.97093	0.802538	3.70192	0.00021397	0.000517729	FAM169B	283777	protein_coding	family with sequence similarity 169, member B
ENSG00000185269	223.369	4.41347	0.54591	8.08461	6.24e-16	1.22e-14	NOTUM	147111	protein_coding	notum pectinacetylesterase homolog (Drosophila)
ENSG00000185960	0.816458	-2.67856	0.757529	-3.53592	0.000406357	0.000928212	SHOX	6473	protein_coding	short stature homeobox
ENSG00000186075	1.9679	2.59848	0.866029	3.00045	0.0026958	0.00521208	ZPBP2	124626	protein_coding	zona pellucida binding protein 2
ENSG00000187021	1.3578	2.62128	0.667723	3.9257	8.65e-05	0.000225937	PNLIPRP1	5407	protein_coding	pancreatic lipase-related protein 1
ENSG00000187135	2.38371	3.04223	0.80195	3.79354	0.000148515	0.000370803	VSTM2B	342865	protein_coding	V-set and transmembrane domain containing 2B
ENSG00000187559	1.92198	3.06327	0.655374	4.67407	2.95e-06	1.02e-05	FOXD4L3	286380	protein_coding	forkhead box D4-like 3
ENSG00000187772	9.80444	4.26854	0.907714	4.70251	2.57e-06	8.99e-06	LIN28B	389421	protein_coding	lin-28 homolog B (C. elegans)
ENSG00000187821	3.32857	3.8624	0.825896	4.67661	2.92e-06	1.01e-05	HELT	391723	protein_coding	helt bHLH transcription factor
ENSG00000187871	1.85663	-3.18484	0.645109	-4.9369	7.94e-07	3.07e-06	GFRAL	389400	protein_coding	GDNF family receptor alpha like
ENSG00000188425	2.1941	3.77173	0.810845	4.6516	3.29e-06	1.13e-05	NANOS2	339345	protein_coding	nanos homolog 2 (Drosophila)
ENSG00000188822	64.6229	4.54065	0.641586	7.07724	1.47e-12	1.66e-11	CNR2	1269	protein_coding	cannabinoid receptor 2 (macrophage)
ENSG00000196188	3.79228	2.62231	0.696611	3.76438	0.000166963	0.000412732	CTSE	1510	protein_coding	cathepsin E
ENSG00000196660	10.9837	3.751	0.678892	5.52519	3.29e-08	1.66e-07	SLC30A10	55532	protein_coding	solute carrier family 30, member 10
ENSG00000197561	15.8373	-2.51292	0.508677	-4.94012	7.81e-07	3.02e-06	ELANE	1991	protein_coding	elastase, neutrophil expressed
ENSG00000197616	4.77388	3.17828	0.747382	4.25255	2.11e-05	6.2e-05	MYH6	4624	protein_coding	myosin, heavy chain 6, cardiac muscle, alpha
ENSG00000198049	2.9749	3.27356	0.874511	3.7433	0.000181618	0.000445794	AVPR1B	553	protein_coding	arginine vasopressin receptor 1B
ENSG00000198178	3.50008	2.57389	0.565496	4.55156	5.32e-06	1.76e-05	CLEC4C	170482	protein_coding	C-type lectin domain family 4, member C
ENSG00000204246	2.23597	2.60704	0.891627	2.92392	0.00345658	0.00653998	OR13C3	138803	protein_coding	olfactory receptor, family 13, subfamily C, member 3
ENSG00000204613	3.32047	3.36873	0.739976	4.55249	5.3e-06	1.75e-05	TRIM10	10107	protein_coding	tripartite motif containing 10
ENSG00000204687	2.96495	-3.54401	0.603577	-5.87167	4.31e-09	2.59e-08	MAS1L	116511	protein_coding	MAS1 proto-oncogene like, G protein-coupled receptor
ENSG00000205409	1.16789	2.6543	0.953664	2.78326	0.00538149	0.00977542	OR52E6	390078	protein_coding	olfactory receptor, family 52, subfamily E, member 6
ENSG00000205884	1.92567	3.34072	0.702416	4.75605	1.97e-06	7.06e-06	DEFB136	613210	protein_coding	defensin, beta 136
ENSG00000212657	2.83055	3.37953	0.75667	4.46632	7.96e-06	2.54e-05	KRTAP16-1	100505753	protein_coding	keratin associated protein 16-1
ENSG00000214097	1.4009	2.7509	0.606423	4.53626	5.73e-06	1.88e-05	SMCO1	255798	protein_coding	single-pass membrane protein with coiled-coil domains 1
ENSG00000214107	4.50132	3.28489	0.775308	4.23688	2.27e-05	6.62e-05	MAGEB1	4112	protein_coding	melanoma antigen family B1
ENSG00000221887	7.16207	4.27989	0.635399	6.73575	1.63e-11	1.51e-10	HMSD	284293	protein_coding	histocompatibility (minor) serpin domain containing
ENSG00000235711	2.03481	-3.2279	0.617572	-5.22675	1.73e-07	7.57e-07	ANKRD34C	390616	protein_coding	ankyrin repeat domain 34C
ENSG00000236334	4.09491	2.574	0.546565	4.70942	2.48e-06	8.72e-06	PPIAL4G	644591	protein_coding	peptidylprolyl isomerase A (cyclophilin A)-like 4G
ENSG00000239642	1.90215	3.46061	0.680837	5.08287	3.72e-07	1.52e-06	MEIKIN	728637	protein_coding	meiotic kinetochore factor
ENSG00000248713	7.09281	2.99492	0.685121	4.37138	1.23e-05	3.79e-05	RP11-766F14.2	285556	protein_coding	uncharacterized LOC285556
ENSG00000261949	1.34459	2.83706	0.828771	3.42321	0.00061886	0.00136539	GFY	100507003	protein_coding	golgi-associated, olfactory signaling regulator
ENSG00000268964	5.66506	3.77268	0.795826	4.74059	2.13e-06	7.57e-06	ERVV-2	100271846	protein_coding	endogenous retrovirus group V, member 2
