# Supplementary material for: A combined approach with gene-wise normalization improves the analysis of RNA-seq data in human breast cancer subtypes
Source: PLoS One. 2018 Aug 8;13(8):e0201813. doi: 10.1371/journal.pone.0201813 (PMC6082555; doi:10.1371/journal.pone.0201813)
Supplement: S5 Table — This file is a tab-delimited text file and contains 1403 DEGs with FDR <0.05 and |logFC| > 1.5. (XLS) [file pone.0201813.s005.xls]

## Sheet: DEG1403_only.2399ERpos_17584pc.
ensID	baseMean	log2FoldChange	lfcSE	stat	pvalue	padj	symb	EntrezGID	Gtype	desc
ENSG00000001626	238.431	-1.62104	0.356286	-4.54984	5.37e-06	1.86e-05	CFTR	1080	protein_coding	cystic fibrosis transmembrane conductance regulator (ATP-binding cassette sub-family C, member 7)
ENSG00000003137	237.931	-2.46143	0.285296	-8.62765	6.26e-18	1.32e-16	CYP26B1	56603	protein_coding	cytochrome P450, family 26, subfamily B, polypeptide 1
ENSG00000003147	136.75	1.69067	0.170358	9.92422	3.27e-23	1.64e-21	ICA1	3382	protein_coding	islet cell autoantigen 1, 69kDa
ENSG00000003436	148.153	-1.80702	0.24183	-7.47227	7.88e-14	8.74e-13	TFPI	7035	protein_coding	tissue factor pathway inhibitor (lipoprotein-associated coagulation inhibitor)
ENSG00000004468	216.083	-2.22365	0.296285	-7.50511	6.14e-14	6.93e-13	CD38	952	protein_coding	CD38 molecule
ENSG00000004838	190.042	2.60409	0.253423	10.2757	9.07e-25	5.88e-23	ZMYND10	51364	protein_coding	zinc finger, MYND-type containing 10
ENSG00000005001	149.153	2.16847	0.232306	9.33454	1.01e-20	3.41e-19	PRSS22	64063	protein_coding	protease, serine, 22
ENSG00000005513	195.375	-1.89272	0.282751	-6.69397	2.17e-11	1.65e-10	SOX8	30812	protein_coding	SRY (sex determining region Y)-box 8
ENSG00000006071	189.528	1.63565	0.322574	5.07062	3.97e-07	1.62e-06	ABCC8	6833	protein_coding	ATP-binding cassette, sub-family C (CFTR/MRP), member 8
ENSG00000006128	238.361	-1.7188	0.477886	-3.59667	0.000322316	0.00083819	TAC1	6863	protein_coding	tachykinin, precursor 1
ENSG00000007062	318.681	-2.04448	0.390796	-5.23158	1.68e-07	7.22e-07	PROM1	8842	protein_coding	prominin 1
ENSG00000007216	666.375	-2.2372	0.440879	-5.0744	3.89e-07	1.59e-06	SLC13A2	9058	protein_coding	solute carrier family 13 (sodium-dependent dicarboxylate transporter), member 2
ENSG00000007350	263.611	-1.76823	0.465432	-3.79911	0.000145216	0.000401553	TKTL1	8277	protein_coding	transketolase-like 1
ENSG00000007908	309.278	-1.9089	0.360698	-5.29225	1.21e-07	5.3e-07	SELE	6401	protein_coding	selectin E
ENSG00000008128	157.139	1.65931	0.226796	7.31634	2.55e-13	2.61e-12	CDK11A	728642	protein_coding	cyclin-dependent kinase 11A
ENSG00000008196	218.083	1.56768	0.40805	3.84188	0.000122098	0.000341451	TFAP2B	7021	protein_coding	transcription factor AP-2 beta (activating enhancer binding protein 2 beta)
ENSG00000008394	191.542	-1.74375	0.288033	-6.054	1.41e-09	8.17e-09	MGST1	4257	protein_coding	microsomal glutathione S-transferase 1
ENSG00000008441	132.653	-1.63432	0.20603	-7.93245	2.15e-15	3.08e-14	NFIX	4784	protein_coding	nuclear factor I/X (CCAAT-binding transcription factor)
ENSG00000008735	297.431	2.10132	0.327202	6.42209	1.34e-10	9e-10	MAPK8IP2	23542	protein_coding	mitogen-activated protein kinase 8 interacting protein 2
ENSG00000009694	175.792	-2.19938	0.284471	-7.73147	1.06e-14	1.36e-13	TENM1	10178	protein_coding	teneurin transmembrane protein 1
ENSG00000010818	136.181	-1.50378	0.146651	-10.2542	1.13e-24	7.19e-23	HIVEP2	3097	protein_coding	human immunodeficiency virus type I enhancer binding protein 2
ENSG00000011243	131.181	1.77661	0.167537	10.6043	2.85e-26	2.34e-24	AKAP8L	26993	protein_coding	A kinase (PRKA) anchor protein 8-like
ENSG00000011332	155.972	1.8783	0.241152	7.78885	6.76e-15	8.92e-14	DPF1	8193	protein_coding	D4, zinc and double PHD fingers family 1
ENSG00000012171	190.458	1.63668	0.290482	5.63437	1.76e-08	8.67e-08	SEMA3B	7869	protein_coding	sema domain, immunoglobulin domain (Ig), short basic domain, secreted, (semaphorin) 3B
ENSG00000012223	455.681	-2.63217	0.41618	-6.3246	2.54e-10	1.63e-09	LTF	4057	protein_coding	lactotransferrin
ENSG00000013588	184.958	1.78276	0.270739	6.58478	4.56e-11	3.29e-10	GPRC5A	9052	protein_coding	G protein-coupled receptor, class C, group 5, member A
ENSG00000013619	132.472	-1.57687	0.198027	-7.96291	1.68e-15	2.45e-14	MAMLD1	10046	protein_coding	mastermind-like domain containing 1
ENSG00000015413	317.903	1.98485	0.385822	5.14447	2.68e-07	1.12e-06	DPEP1	1800	protein_coding	dipeptidase 1 (renal)
ENSG00000016602	475.806	-2.13336	0.481942	-4.42659	9.57e-06	3.18e-05	CLCA4	22802	protein_coding	chloride channel accessory 4
ENSG00000018236	165.931	-1.9491	0.268491	-7.25947	3.89e-13	3.85e-12	CNTN1	1272	protein_coding	contactin 1
ENSG00000019505	856.208	2.75642	0.427897	6.44178	1.18e-10	7.97e-10	SYT13	57586	protein_coding	synaptotagmin XIII
ENSG00000020577	130.597	-1.78872	0.1854	-9.64787	5.02e-22	2.09e-20	SAMD4A	23034	protein_coding	sterile alpha motif domain containing 4A
ENSG00000025039	169.986	-2.15704	0.186344	-11.5756	5.48e-31	1.06e-28	RRAGD	58528	protein_coding	Ras-related GTP binding D
ENSG00000026025	147.458	-1.7695	0.210567	-8.4035	4.33e-17	8e-16	VIM	7431	protein_coding	vimentin
ENSG00000028137	151.153	-1.95248	0.199527	-9.78555	1.3e-22	5.86e-21	TNFRSF1B	7133	protein_coding	tumor necrosis factor receptor superfamily, member 1B
ENSG00000031081	175.528	-2.04735	0.187886	-10.8968	1.19e-27	1.21e-25	ARHGAP31	57514	protein_coding	Rho GTPase activating protein 31
ENSG00000037965	318.569	2.55765	0.330783	7.73211	1.06e-14	1.35e-13	HOXC8	3224	protein_coding	homeobox C8
ENSG00000041515	207.375	-2.21892	0.341814	-6.4916	8.49e-11	5.88e-10	MYO16	23026	protein_coding	myosin XVI
ENSG00000042286	170.139	-1.66453	0.227309	-7.32274	2.43e-13	2.5e-12	AIFM2	84883	protein_coding	apoptosis-inducing factor, mitochondrion-associated, 2
ENSG00000043355	905.014	1.66267	0.539455	3.08213	0.00205523	0.0046148	ZIC2	7546	protein_coding	Zic family member 2
ENSG00000043591	444.542	-2.33264	0.416216	-5.60441	2.09e-08	1.02e-07	ADRB1	153	protein_coding	adrenoceptor beta 1
ENSG00000046651	154.944	1.59473	0.216323	7.37195	1.68e-13	1.77e-12	OFD1	8481	protein_coding	oral-facial-digital syndrome 1
ENSG00000048052	154.528	-1.71296	0.235064	-7.28721	3.16e-13	3.2e-12	HDAC9	9734	protein_coding	histone deacetylase 9
ENSG00000048740	183.361	-2.35507	0.210207	-11.2036	3.92e-29	5.44e-27	CELF2	10659	protein_coding	CUGBP, Elav-like family member 2
ENSG00000049192	188.236	2.24394	0.274232	8.18264	2.78e-16	4.58e-15	ADAMTS6	11174	protein_coding	ADAM metallopeptidase with thrombospondin type 1 motif, 6
ENSG00000049283	193.639	2.08316	0.296963	7.01486	2.3e-12	2.03e-11	EPN3	55040	protein_coding	epsin 3
ENSG00000050438	153.25	1.81379	0.282212	6.42704	1.3e-10	8.73e-10	SLC4A8	9498	protein_coding	solute carrier family 4, sodium bicarbonate cotransporter, member 8
ENSG00000050555	227.125	-2.05047	0.297824	-6.88482	5.79e-12	4.79e-11	LAMC3	10319	protein_coding	laminin, gamma 3
ENSG00000052850	233.903	-2.47538	0.333372	-7.42526	1.13e-13	1.22e-12	ALX4	60529	protein_coding	ALX homeobox 4
ENSG00000053108	194.319	1.87049	0.3203	5.83982	5.23e-09	2.78e-08	FSTL4	23105	protein_coding	follistatin-like 4
ENSG00000053254	170.514	-2.09782	0.149411	-14.0406	8.8e-45	1.87e-41	FOXN3	1112	protein_coding	forkhead box N3
ENSG00000054148	150.972	1.88637	0.17423	10.8269	2.57e-27	2.48e-25	PHPT1	29085	protein_coding	phosphohistidine phosphatase 1
ENSG00000056487	326.694	1.99109	0.369347	5.39083	7.01e-08	3.18e-07	PHF21B	112885	protein_coding	PHD finger protein 21B
ENSG00000057704	123.028	-1.74131	0.210072	-8.28911	1.14e-16	1.98e-15	TMCC3	57458	protein_coding	transmembrane and coiled-coil domain family 3
ENSG00000058085	164.917	-1.57389	0.296586	-5.30669	1.12e-07	4.93e-07	LAMC2	3918	protein_coding	laminin, gamma 2
ENSG00000058668	135.347	-1.5866	0.167477	-9.47352	2.71e-21	1.02e-19	ATP2B4	493	protein_coding	ATPase, Ca++ transporting, plasma membrane 4
ENSG00000060709	161.722	-2.1441	0.311609	-6.88075	5.95e-12	4.91e-11	RIMBP2	23504	protein_coding	RIMS binding protein 2
ENSG00000061656	151.056	1.86143	0.188929	9.85255	6.68e-23	3.13e-21	SPAG4	6676	protein_coding	sperm associated antigen 4
ENSG00000062716	149.083	1.7638	0.195165	9.03745	1.6e-19	4.4e-18	VMP1	81671	protein_coding	vacuole membrane protein 1
ENSG00000064218	197.847	-2.02775	0.303719	-6.67638	2.45e-11	1.85e-10	DMRT3	58524	protein_coding	doublesex and mab-3 related transcription factor 3
ENSG00000064489	158.292	1.71059	0.286163	5.97769	2.26e-09	1.27e-08	BORCS8-MEF2B	4207	protein_coding	MEF2BNB-MEF2B readthrough
ENSG00000064787	294.083	2.69651	0.344032	7.83797	4.58e-15	6.22e-14	BCAS1	8537	protein_coding	breast carcinoma amplified sequence 1
ENSG00000064961	138.361	1.70762	0.148912	11.4673	1.93e-30	3.29e-28	HMG20B	10362	protein_coding	high mobility group 20B
ENSG00000065328	246.194	2.15607	0.332446	6.48548	8.85e-11	6.1e-10	MCM10	55388	protein_coding	minichromosome maintenance 10 replication initiation factor
ENSG00000065371	384.264	-1.86797	0.506173	-3.69038	0.000223921	0.000600008	ROPN1	54763	protein_coding	rhophilin associated tail protein 1
ENSG00000065534	139.819	-1.53858	0.216147	-7.1182	1.09e-12	1.01e-11	MYLK	4638	protein_coding	myosin light chain kinase
ENSG00000065833	312.111	-2.51253	0.330368	-7.60526	2.84e-14	3.38e-13	ME1	4199	protein_coding	malic enzyme 1, NADP(+)-dependent, cytosolic
ENSG00000067715	706.639	3.59049	0.377413	9.5134	1.85e-21	7.09e-20	SYT1	6857	protein_coding	synaptotagmin I
ENSG00000067836	113.278	2.02119	0.156633	12.9039	4.28e-38	2.57e-35	ROGDI	79641	protein_coding	rogdi homolog
ENSG00000068078	177.139	1.75714	0.295092	5.95456	2.61e-09	1.45e-08	FGFR3	2261	protein_coding	fibroblast growth factor receptor 3
ENSG00000068366	162.25	-2.19838	0.150839	-14.5743	4.09e-48	3.26e-44	ACSL4	2182	protein_coding	acyl-CoA synthetase long-chain family member 4
ENSG00000068976	226.694	-2.17919	0.275751	-7.90274	2.73e-15	3.86e-14	PYGM	5837	protein_coding	phosphorylase, glycogen, muscle
ENSG00000069764	201.181	1.81565	0.302468	6.00279	1.94e-09	1.1e-08	PLA2G10	8399	protein_coding	phospholipase A2, group X
ENSG00000070388	145.819	1.71032	0.27062	6.32001	2.62e-10	1.68e-09	FGF22	27006	protein_coding	fibroblast growth factor 22
ENSG00000071677	680.236	2.56236	0.563109	4.55037	5.36e-06	1.85e-05	PRLH	51052	protein_coding	prolactin releasing hormone
ENSG00000071859	137.806	1.80804	0.203192	8.8982	5.68e-19	1.42e-17	FAM50A	9130	protein_coding	family with sequence similarity 50, member A
ENSG00000073464	194.444	-2.27261	0.247276	-9.19058	3.91e-20	1.19e-18	CLCN4	1183	protein_coding	chloride channel, voltage-sensitive 4
ENSG00000073712	168.458	-1.99964	0.193795	-10.3183	5.82e-25	3.91e-23	FERMT2	10979	protein_coding	fermitin family member 2
ENSG00000073756	221.014	-1.87429	0.347024	-5.40105	6.63e-08	3.02e-07	PTGS2	5743	protein_coding	prostaglandin-endoperoxide synthase 2 (prostaglandin G/H synthase and cyclooxygenase)
ENSG00000074410	143.458	2.08882	0.288831	7.23197	4.76e-13	4.65e-12	CA12	771	protein_coding	carbonic anhydrase XII
ENSG00000075035	150.458	-1.89998	0.35263	-5.38804	7.12e-08	3.23e-07	WSCD2	9671	protein_coding	WSC domain containing 2
ENSG00000075213	211.764	-2.41136	0.276664	-8.71587	2.89e-18	6.46e-17	SEMA3A	10371	protein_coding	sema domain, immunoglobulin domain (Ig), short basic domain, secreted, (semaphorin) 3A
ENSG00000075461	246.25	2.3568	0.365117	6.45491	1.08e-10	7.37e-10	CACNG4	27092	protein_coding	calcium channel, voltage-dependent, gamma subunit 4
ENSG00000075651	115.903	-1.60753	0.1725	-9.31902	1.17e-20	3.92e-19	PLD1	5337	protein_coding	phospholipase D1, phosphatidylcholine-specific
ENSG00000075886	293.458	2.36292	0.324244	7.28748	3.16e-13	3.19e-12	TUBA3D	113457	protein_coding	tubulin, alpha 3d
ENSG00000075891	321.153	2.12823	0.410035	5.19036	2.1e-07	8.9e-07	PAX2	5076	protein_coding	paired box 2
ENSG00000076344	241.194	1.95312	0.326706	5.97823	2.26e-09	1.26e-08	RGS11	8786	protein_coding	regulator of G-protein signaling 11
ENSG00000076944	118.625	1.83847	0.157444	11.677	1.67e-31	3.59e-29	STXBP2	6813	protein_coding	syntaxin binding protein 2
ENSG00000077063	133.042	-1.59144	0.22557	-7.05518	1.72e-12	1.54e-11	CTTNBP2	83992	protein_coding	cortactin binding protein 2
ENSG00000077264	170.111	-1.56569	0.294017	-5.32518	1.01e-07	4.48e-07	PAK3	5063	protein_coding	p21 protein (Cdc42/Rac)-activated kinase 3
ENSG00000077274	287.875	-3.09856	0.341257	-9.07982	1.09e-19	3.06e-18	CAPN6	827	protein_coding	calpain 6
ENSG00000077279	490	-1.65807	0.456587	-3.63143	0.000281856	0.000740658	DCX	1641	protein_coding	doublecortin
ENSG00000077420	178	-1.98502	0.235354	-8.43421	3.33e-17	6.25e-16	APBB1IP	54518	protein_coding	amyloid beta (A4) precursor protein-binding, family B, member 1 interacting protein
ENSG00000078098	149.375	1.89033	0.264217	7.15447	8.4e-13	7.89e-12	FAP	2191	protein_coding	fibroblast activation protein, alpha
ENSG00000078399	165.028	-1.77176	0.309933	-5.71659	1.09e-08	5.53e-08	HOXA9	3205	protein_coding	homeobox A9
ENSG00000079215	189.597	-2.0241	0.270964	-7.47	8.02e-14	8.89e-13	SLC1A3	6507	protein_coding	solute carrier family 1 (glial high affinity glutamate transporter), member 3
ENSG00000079739	201.958	-2.39611	0.227541	-10.5305	6.25e-26	4.87e-24	PGM1	5236	protein_coding	phosphoglucomutase 1
ENSG00000079819	158.653	-2.11739	0.175761	-12.047	2.01e-33	5.82e-31	EPB41L2	2037	protein_coding	erythrocyte membrane protein band 4.1-like 2
ENSG00000081052	169.708	-1.70798	0.262816	-6.49878	8.1e-11	5.63e-10	COL4A4	1286	protein_coding	collagen, type IV, alpha 4
ENSG00000081277	238.514	-2.4656	0.331593	-7.43562	1.04e-13	1.14e-12	PKP1	5317	protein_coding	plakophilin 1
ENSG00000081853	155.139	-1.66793	0.306596	-5.44017	5.32e-08	2.45e-07	PCDHGA2	56113	protein_coding	protocadherin gamma subfamily A, 2
ENSG00000082196	147.472	1.8266	0.20097	9.0889	1e-19	2.82e-18	C1QTNF3	114899	protein_coding	C1q and tumor necrosis factor related protein 3
ENSG00000082438	162.069	-1.79767	0.196166	-9.164	5e-20	1.49e-18	COBLL1	22837	protein_coding	cordon-bleu WH2 repeat protein-like 1
ENSG00000083067	176.861	-1.95782	0.292505	-6.6933	2.18e-11	1.66e-10	TRPM3	80036	protein_coding	transient receptor potential cation channel, subfamily M, member 3
ENSG00000083828	165.431	2.01801	0.208728	9.66811	4.12e-22	1.75e-20	ZNF586	54807	protein_coding	zinc finger protein 586
ENSG00000083857	136.958	-1.62309	0.211235	-7.68384	1.54e-14	1.93e-13	FAT1	2195	protein_coding	FAT atypical cadherin 1
ENSG00000084453	716.431	-2.78624	0.474932	-5.86661	4.45e-09	2.39e-08	SLCO1A2	6579	protein_coding	solute carrier organic anion transporter family, member 1A2
ENSG00000084628	671.153	3.05801	0.415005	7.36862	1.72e-13	1.81e-12	NKAIN1	79570	protein_coding	Na+/K+ transporting ATPase interacting 1
ENSG00000086205	180.181	-1.56718	0.301458	-5.19867	2.01e-07	8.54e-07	FOLH1	2346	protein_coding	folate hydrolase (prostate-specific membrane antigen) 1
ENSG00000086570	188.014	-2.08816	0.324676	-6.43154	1.26e-10	8.5e-10	FAT2	2196	protein_coding	FAT atypical cadherin 2
ENSG00000087237	330.361	-2.36435	0.3409	-6.93562	4.04e-12	3.42e-11	CETP	1071	protein_coding	cholesteryl ester transfer protein, plasma
ENSG00000087494	396.597	-1.99582	0.375658	-5.31288	1.08e-07	4.77e-07	PTHLH	5744	protein_coding	parathyroid hormone-like hormone
ENSG00000088053	156.597	1.53276	0.278857	5.49657	3.87e-08	1.82e-07	GP6	51206	protein_coding	glycoprotein VI (platelet)
ENSG00000089101	160.139	1.8437	0.272253	6.77202	1.27e-11	9.98e-11	CFAP61	26074	protein_coding	cilia and flagella associated protein 61
ENSG00000089250	350.486	-1.65106	0.400744	-4.11999	3.79e-05	0.000114573	NOS1	4842	protein_coding	nitric oxide synthase 1 (neuronal)
ENSG00000089356	112.528	1.6899	0.21487	7.86479	3.7e-15	5.1e-14	FXYD3	5349	protein_coding	FXYD domain containing ion transport regulator 3
ENSG00000089847	215.958	1.67066	0.284875	5.86454	4.5e-09	2.42e-08	ANKRD24	170961	protein_coding	ankyrin repeat domain 24
ENSG00000090530	132.569	-1.96297	0.192822	-10.1802	2.43e-24	1.47e-22	P3H2	55214	protein_coding	prolyl 3-hydroxylase 2
ENSG00000090539	244.75	1.87729	0.284104	6.60778	3.9e-11	2.84e-10	CHRD	8646	protein_coding	chordin
ENSG00000090776	151.056	-1.76323	0.180025	-9.79433	1.19e-22	5.42e-21	EFNB1	1947	protein_coding	ephrin-B1
ENSG00000090971	126.903	2.18168	0.163949	13.307	2.11e-40	2.39e-37	NAT14	57106	protein_coding	N-acetyltransferase 14 (GCN5-related, putative)
ENSG00000091137	149.236	-1.99886	0.241945	-8.26165	1.44e-16	2.46e-15	SLC26A4	5172	protein_coding	solute carrier family 26 (anion exchanger), member 4
ENSG00000091409	145.236	-2.05945	0.18808	-10.9498	6.66e-28	7.04e-26	ITGA6	3655	protein_coding	integrin, alpha 6
ENSG00000092445	275.222	-2.62323	0.254386	-10.312	6.22e-25	4.16e-23	TYRO3	7301	protein_coding	TYRO3 protein tyrosine kinase
ENSG00000092850	156.014	1.55473	0.263335	5.90401	3.55e-09	1.93e-08	TEKT2	27285	protein_coding	tektin 2 (testicular)
ENSG00000092964	149.181	-2.10324	0.164499	-12.7857	1.97e-37	1.01e-34	DPYSL2	1808	protein_coding	dihydropyrimidinase-like 2
ENSG00000093144	128.458	-1.58758	0.179282	-8.85523	8.35e-19	2.05e-17	ECHDC1	55862	protein_coding	ethylmalonyl-CoA decarboxylase 1
ENSG00000094755	357.556	-1.8958	0.412909	-4.59134	4.4e-06	1.54e-05	GABRP	2568	protein_coding	gamma-aminobutyric acid (GABA) A receptor, pi
ENSG00000094796	3180.65	2.259	0.556369	4.06026	4.9e-05	0.000145587	KRT31	3881	protein_coding	keratin 31, type I
ENSG00000094963	224.514	-2.4768	0.30262	-8.18453	2.73e-16	4.51e-15	FMO2	2327	protein_coding	flavin containing monooxygenase 2 (non-functional)
ENSG00000095203	142.958	-1.73814	0.240377	-7.23089	4.8e-13	4.68e-12	EPB41L4B	54566	protein_coding	erythrocyte membrane protein band 4.1 like 4B
ENSG00000095713	239.833	-1.71473	0.327156	-5.24134	1.59e-07	6.87e-07	CRTAC1	55118	protein_coding	cartilage acidic protein 1
ENSG00000099204	143.167	-1.71273	0.14698	-11.6528	2.22e-31	4.62e-29	ABLIM1	3983	protein_coding	actin binding LIM protein 1
ENSG00000099250	134.431	-1.66075	0.192684	-8.61901	6.75e-18	1.41e-16	NRP1	8829	protein_coding	neuropilin 1
ENSG00000099338	162.139	1.95873	0.231113	8.47519	2.35e-17	4.51e-16	CATSPERG	57828	protein_coding	catsper channel auxiliary subunit gamma
ENSG00000099625	197.597	1.7352	0.279509	6.20801	5.37e-10	3.28e-09	CBARP	255057	protein_coding	calcium channel, voltage-dependent, beta subunit associated regulatory protein
ENSG00000099812	182.542	2.28023	0.320615	7.11207	1.14e-12	1.05e-11	MISP	126353	protein_coding	mitotic spindle positioning
ENSG00000099840	129.611	1.67694	0.194788	8.60906	7.37e-18	1.52e-16	IZUMO4	113177	protein_coding	IZUMO family member 4
ENSG00000099849	170.694	2.47034	0.24175	10.2186	1.64e-24	1.01e-22	RASSF7	8045	protein_coding	Ras association (RalGDS/AF-6) domain family (N-terminal) member 7
ENSG00000100033	275.958	1.89078	0.360676	5.24232	1.59e-07	6.84e-07	PRODH	5625	protein_coding	proline dehydrogenase (oxidase) 1
ENSG00000100077	153.028	-1.9536	0.1848	-10.5714	4.04e-26	3.25e-24	ADRBK2	157	protein_coding	adrenergic, beta, receptor kinase 2
ENSG00000100146	438.556	-2.22656	0.396116	-5.62097	1.9e-08	9.33e-08	SOX10	6663	protein_coding	SRY (sex determining region Y)-box 10
ENSG00000100154	136.792	-1.58262	0.123614	-12.803	1.58e-37	8.8e-35	TTC28	23331	protein_coding	tetratricopeptide repeat domain 28
ENSG00000100170	297.5	-1.58498	0.418234	-3.7897	0.000150828	0.000415771	SLC5A1	6523	protein_coding	solute carrier family 5 (sodium/glucose cotransporter), member 1
ENSG00000100242	134.917	-1.65603	0.141945	-11.6667	1.88e-31	4e-29	SUN2	25777	protein_coding	Sad1 and UNC84 domain containing 2
ENSG00000100285	247.306	1.73155	0.337496	5.13057	2.89e-07	1.2e-06	NEFH	4744	protein_coding	neurofilament, heavy polypeptide
ENSG00000100290	149.389	1.9652	0.255202	7.70059	1.35e-14	1.7e-13	BIK	638	protein_coding	BCL2-interacting killer (apoptosis-inducing)
ENSG00000100346	387.097	1.7971	0.380486	4.72316	2.32e-06	8.47e-06	CACNA1I	8911	protein_coding	calcium channel, voltage-dependent, T type, alpha 1I subunit
ENSG00000100368	165.333	-1.56218	0.268363	-5.82113	5.84e-09	3.09e-08	CSF2RB	1439	protein_coding	colony stimulating factor 2 receptor, beta, low-affinity (granulocyte-macrophage)
ENSG00000100583	154.458	1.87134	0.237136	7.89141	2.99e-15	4.2e-14	SAMD15	161394	protein_coding	sterile alpha motif domain containing 15
ENSG00000100726	119.181	1.74128	0.140656	12.3797	3.37e-35	1.31e-32	TELO2	9894	protein_coding	telomere maintenance 2
ENSG00000100908	124.347	1.79503	0.159976	11.2206	3.23e-29	4.59e-27	EMC9	51016	protein_coding	ER membrane protein complex subunit 9
ENSG00000100911	151.778	1.94685	0.211287	9.21425	3.13e-20	9.75e-19	PSME2	5721	protein_coding	proteasome activator subunit 2
ENSG00000100918	197.319	2.18127	0.239943	9.09077	9.83e-20	2.78e-18	REC8	9985	protein_coding	REC8 meiotic recombination protein
ENSG00000100941	175.514	1.66474	0.215167	7.73694	1.02e-14	1.31e-13	PNN	5411	protein_coding	pinin, desmosome associated protein
ENSG00000101096	158.514	-1.76767	0.195162	-9.05746	1.34e-19	3.71e-18	NFATC2	4773	protein_coding	nuclear factor of activated T-cells, cytoplasmic, calcineurin-dependent 2
ENSG00000101098	803.056	3.68942	0.39849	9.25849	2.07e-20	6.67e-19	RIMS4	140730	protein_coding	regulating synaptic membrane exocytosis 4
ENSG00000101104	145.264	2.0104	0.212509	9.46031	3.07e-21	1.14e-19	PABPC1L	80336	protein_coding	poly(A) binding protein, cytoplasmic 1-like
ENSG00000101134	123.944	-1.53959	0.223763	-6.88042	5.97e-12	4.92e-11	DOK5	55816	protein_coding	docking protein 5
ENSG00000101194	365.167	1.92982	0.349629	5.51962	3.4e-08	1.61e-07	SLC17A9	63910	protein_coding	solute carrier family 17 (vesicular nucleotide transporter), member 9
ENSG00000101199	131.111	1.65053	0.171716	9.61198	7.12e-22	2.9e-20	ARFGAP1	55738	protein_coding	ADP-ribosylation factor GTPase activating protein 1
ENSG00000101210	512.389	3.45533	0.393574	8.77937	1.64e-18	3.82e-17	EEF1A2	1917	protein_coding	eukaryotic translation elongation factor 1 alpha 2
ENSG00000101213	114.944	2.05839	0.210434	9.7816	1.35e-22	6.07e-21	PTK6	5753	protein_coding	protein tyrosine kinase 6
ENSG00000101222	187.792	2.82998	0.246105	11.4991	1.33e-30	2.37e-28	SPEF1	25876	protein_coding	sperm flagellar 1
ENSG00000101251	508.806	-2.64354	0.529865	-4.98908	6.07e-07	2.4e-06	SEL1L2	80343	protein_coding	sel-1 suppressor of lin-12-like 2 (C. elegans)
ENSG00000101307	139.569	-1.60397	0.211642	-7.57868	3.49e-14	4.09e-13	SIRPB1	10326	protein_coding	signal-regulatory protein beta 1
ENSG00000101463	247.931	1.51773	0.377031	4.02549	5.69e-05	0.000167525	SYNDIG1	79953	protein_coding	synapse differentiation inducing 1
ENSG00000101542	395.889	-2.62888	0.372504	-7.05732	1.7e-12	1.52e-11	CDH20	28316	protein_coding	cadherin 20, type 2
ENSG00000101695	138	-1.5216	0.206684	-7.36198	1.81e-13	1.9e-12	RNF125	54941	protein_coding	ring finger protein 125, E3 ubiquitin protein ligase
ENSG00000101850	155.097	1.55891	0.245135	6.35941	2.03e-10	1.32e-09	GPR143	4935	protein_coding	G protein-coupled receptor 143
ENSG00000101916	198.236	-1.75905	0.348002	-5.05471	4.31e-07	1.75e-06	TLR8	51311	protein_coding	toll-like receptor 8
ENSG00000102001	200.694	1.57176	0.322182	4.87849	1.07e-06	4.08e-06	CACNA1F	778	protein_coding	calcium channel, voltage-dependent, L type, alpha 1F subunit
ENSG00000102030	137.875	1.65364	0.183428	9.01519	1.97e-19	5.3e-18	NAA10	8260	protein_coding	N(alpha)-acetyltransferase 10, NatA catalytic subunit
ENSG00000102195	2837.57	-1.56199	0.557367	-2.80245	0.00507159	0.0105471	GPR50	9248	protein_coding	G protein-coupled receptor 50
ENSG00000102265	126.958	1.79215	0.179688	9.97367	1.99e-23	1.03e-21	TIMP1	7076	protein_coding	TIMP metallopeptidase inhibitor 1
ENSG00000102287	229.319	-1.8213	0.345236	-5.27552	1.32e-07	5.77e-07	GABRE	2564	protein_coding	gamma-aminobutyric acid (GABA) A receptor, epsilon
ENSG00000102452	157.889	-1.52666	0.301272	-5.06738	4.03e-07	1.64e-06	NALCN	259232	protein_coding	sodium leak channel, non selective
ENSG00000102760	188.681	-1.89843	0.234433	-8.09795	5.59e-16	8.77e-15	RGCC	28984	protein_coding	regulator of cell cycle
ENSG00000102878	183.917	1.84032	0.234333	7.85341	4.05e-15	5.56e-14	HSF4	3299	protein_coding	heat shock transcription factor 4
ENSG00000103024	139.639	2.36111	0.182402	12.9445	2.52e-38	1.58e-35	NME3	4832	protein_coding	NME/NM23 nucleoside diphosphate kinase 3
ENSG00000103145	123.694	1.68071	0.150147	11.1937	4.38e-29	6.03e-27	HCFC1R1	54985	protein_coding	host cell factor C1 regulator 1 (XPO1 dependent)
ENSG00000103184	127.153	-1.58283	0.243841	-6.49126	8.51e-11	5.89e-10	SEC14L5	9717	protein_coding	SEC14-like lipid binding 5
ENSG00000103254	115.736	1.98239	0.158364	12.5179	5.96e-36	2.56e-33	FAM173A	65990	protein_coding	family with sequence similarity 173, member A
ENSG00000103260	157.944	1.75647	0.188685	9.30901	1.29e-20	4.27e-19	METRN	79006	protein_coding	meteorin, glial cell differentiation regulator
ENSG00000103490	159.181	1.78223	0.192676	9.24989	2.25e-20	7.17e-19	PYCARD	29108	protein_coding	PYD and CARD domain containing
ENSG00000103528	157.528	1.66495	0.261109	6.37646	1.81e-10	1.19e-09	SYT17	51760	protein_coding	synaptotagmin XVII
ENSG00000103534	196.542	1.50369	0.348548	4.31415	1.6e-05	5.14e-05	TMC5	79838	protein_coding	transmembrane channel-like 5
ENSG00000103546	289.181	-2.87275	0.3892	-7.38118	1.57e-13	1.66e-12	SLC6A2	6530	protein_coding	solute carrier family 6 (neurotransmitter transporter), member 2
ENSG00000104043	189.458	-1.77271	0.266283	-6.65724	2.79e-11	2.08e-10	ATP8B4	79895	protein_coding	ATPase, class I, type 8B, member 4
ENSG00000104219	96.3472	-1.54199	0.21068	-7.31909	2.5e-13	2.56e-12	ZDHHC2	51201	protein_coding	zinc finger, DHHC-type containing 2
ENSG00000104237	254.472	2.39817	0.349467	6.86237	6.77e-12	5.53e-11	RP1	6101	protein_coding	retinitis pigmentosa 1 (autosomal dominant)
ENSG00000104332	221.139	-2.45934	0.337734	-7.28189	3.29e-13	3.31e-12	SFRP1	6422	protein_coding	secreted frizzled-related protein 1
ENSG00000104415	192.014	2.35908	0.323572	7.29076	3.08e-13	3.12e-12	WISP1	8840	protein_coding	WNT1 inducible signaling pathway protein 1
ENSG00000104490	155.069	-1.76109	0.225519	-7.80906	5.76e-15	7.69e-14	NCALD	83988	protein_coding	neurocalcin delta
ENSG00000104826	161.972	1.92694	0.259367	7.4294	1.09e-13	1.19e-12	LHB	3972	protein_coding	luteinizing hormone beta polypeptide
ENSG00000104863	154.569	1.68245	0.182104	9.23895	2.49e-20	7.88e-19	LIN7B	64130	protein_coding	lin-7 homolog B (C. elegans)
ENSG00000104889	128.042	1.71853	0.140168	12.2606	1.47e-34	5.12e-32	RNASEH2A	10535	protein_coding	ribonuclease H2, subunit A
ENSG00000104953	170.25	1.90669	0.257759	7.39716	1.39e-13	1.49e-12	TLE6	79816	protein_coding	transducin-like enhancer of split 6
ENSG00000105419	148.75	1.5894	0.218933	7.25976	3.88e-13	3.84e-12	MEIS3	56917	protein_coding	Meis homeobox 3
ENSG00000105426	144.653	-1.57309	0.210029	-7.48986	6.89e-14	7.72e-13	PTPRS	5802	protein_coding	protein tyrosine phosphatase, receptor type, S
ENSG00000105427	164.361	1.76805	0.24893	7.10261	1.22e-12	1.12e-11	CNFN	84518	protein_coding	cornifelin
ENSG00000105479	166.167	1.92907	0.253792	7.60096	2.94e-14	3.49e-13	CCDC114	93233	protein_coding	coiled-coil domain containing 114
ENSG00000105523	192.472	1.90105	0.335547	5.66554	1.47e-08	7.32e-08	FAM83E	54854	protein_coding	family with sequence similarity 83, member E
ENSG00000105649	148.528	1.73596	0.195591	8.87543	6.97e-19	1.73e-17	RAB3A	5864	protein_coding	RAB3A, member RAS oncogene family
ENSG00000105655	141.764	1.67557	0.174155	9.62112	6.51e-22	2.67e-20	ISYNA1	51477	protein_coding	inositol-3-phosphate synthase 1
ENSG00000105810	142.042	-1.78539	0.181283	-9.84864	6.95e-23	3.24e-21	CDK6	1021	protein_coding	cyclin-dependent kinase 6
ENSG00000105926	118.778	-1.61294	0.183789	-8.77604	1.69e-18	3.92e-17	MPP6	51678	protein_coding	membrane protein, palmitoylated 6 (MAGUK p55 subfamily member 6)
ENSG00000105929	345.972	-1.53092	0.44872	-3.41174	0.000645496	0.00159213	ATP6V0A4	50617	protein_coding	ATPase, H+ transporting, lysosomal V0 subunit a4
ENSG00000105976	215.375	-2.60499	0.245249	-10.6218	2.36e-26	1.96e-24	MET	4233	protein_coding	MET proto-oncogene, receptor tyrosine kinase
ENSG00000105997	134.042	-1.66354	0.240886	-6.90595	4.99e-12	4.16e-11	HOXA3	3200	protein_coding	homeobox A3
ENSG00000106004	136.319	-1.63707	0.253545	-6.45674	1.07e-10	7.29e-10	HOXA5	3202	protein_coding	homeobox A5
ENSG00000106006	142.306	-1.54142	0.303931	-5.07161	3.94e-07	1.61e-06	HOXA6	3203	protein_coding	homeobox A6
ENSG00000106031	240.083	-1.85971	0.45915	-4.05034	5.11e-05	0.000151532	HOXA13	3209	protein_coding	homeobox A13
ENSG00000106089	144.319	1.91033	0.196917	9.7012	2.98e-22	1.29e-20	STX1A	6804	protein_coding	syntaxin 1A (brain)
ENSG00000106211	201.528	2.43486	0.261428	9.31366	1.23e-20	4.1e-19	HSPB1	3315	protein_coding	heat shock 27kDa protein 1
ENSG00000106278	292.778	-2.01636	0.376728	-5.35228	8.69e-08	3.89e-07	PTPRZ1	5803	protein_coding	protein tyrosine phosphatase, receptor-type, Z polypeptide 1
ENSG00000106484	168.583	-1.74081	0.227294	-7.65885	1.88e-14	2.3e-13	MEST	4232	protein_coding	mesoderm specific transcript
ENSG00000106536	446.389	-2.03456	0.457758	-4.44463	8.8e-06	2.94e-05	POU6F2	11281	protein_coding	POU class 6 homeobox 2
ENSG00000106538	176.444	-1.8702	0.284327	-6.57762	4.78e-11	3.44e-10	RARRES2	5919	protein_coding	retinoic acid receptor responder (tazarotene induced) 2
ENSG00000106541	274.236	2.31746	0.32743	7.07772	1.47e-12	1.32e-11	AGR2	10551	protein_coding	anterior gradient 2, protein disulphide isomerase family member
ENSG00000106714	153.278	-1.78123	0.293941	-6.05983	1.36e-09	7.9e-09	CNTNAP3	79937	protein_coding	contactin associated protein-like 3
ENSG00000106772	155.278	-1.64698	0.247027	-6.6672	2.61e-11	1.96e-10	PRUNE2	158471	protein_coding	prune homolog 2 (Drosophila)
ENSG00000106819	176.611	1.53087	0.321685	4.75892	1.95e-06	7.17e-06	ASPN	54829	protein_coding	asporin
ENSG00000106852	159.222	-1.64453	0.279099	-5.89228	3.81e-09	2.06e-08	LHX6	26468	protein_coding	LIM homeobox 6
ENSG00000107014	359.208	2.31481	0.426083	5.43277	5.55e-08	2.55e-07	RLN2	6019	protein_coding	relaxin 2
ENSG00000107104	158.806	-2.0378	0.171609	-11.8747	1.6e-32	3.98e-30	KANK1	23189	protein_coding	KN motif and ankyrin repeat domains 1
ENSG00000107159	371.875	1.81656	0.420664	4.31831	1.57e-05	5.05e-05	CA9	768	protein_coding	carbonic anhydrase IX
ENSG00000107281	140.861	1.63	0.20269	8.04185	8.85e-16	1.34e-14	NPDC1	56654	protein_coding	neural proliferation, differentiation and control, 1
ENSG00000107282	159.625	-2.05723	0.229364	-8.96929	2.98e-19	7.8e-18	APBA1	320	protein_coding	amyloid beta (A4) precursor protein-binding, family A, member 1
ENSG00000107317	147.167	-1.57187	0.280617	-5.60149	2.13e-08	1.04e-07	PTGDS	5730	protein_coding	prostaglandin D2 synthase 21kDa (brain)
ENSG00000107485	136.958	2.21607	0.261387	8.47809	2.29e-17	4.41e-16	GATA3	2625	protein_coding	GATA binding protein 3
ENSG00000107736	156.194	-1.69827	0.23349	-7.27341	3.51e-13	3.5e-12	CDH23	64072	protein_coding	cadherin-related 23
ENSG00000107821	197	1.72518	0.246664	6.99404	2.67e-12	2.32e-11	KAZALD1	81621	protein_coding	Kazal-type serine peptidase inhibitor domain 1
ENSG00000107890	248.667	2.13901	0.252218	8.48081	2.24e-17	4.32e-16	ANKRD26	22852	protein_coding	ankyrin repeat domain 26
ENSG00000107954	360.958	3.22435	0.317807	10.1456	3.46e-24	2.05e-22	NEURL1	9148	protein_coding	neuralized E3 ubiquitin protein ligase 1
ENSG00000108417	305.417	2.0941	0.510938	4.09854	4.16e-05	0.000124719	KRT37	8688	protein_coding	keratin 37, type I
ENSG00000108465	156.764	1.59732	0.17489	9.13329	6.64e-20	1.94e-18	CDK5RAP3	80279	protein_coding	CDK5 regulatory subunit associated protein 3
ENSG00000108848	196.694	1.88778	0.22794	8.28192	1.21e-16	2.1e-15	LUC7L3	51747	protein_coding	LUC7-like 3 pre-mRNA splicing factor
ENSG00000108932	183.764	2.08817	0.252052	8.28469	1.18e-16	2.05e-15	SLC16A6	9120	protein_coding	solute carrier family 16, member 6
ENSG00000109107	183.75	-2.01298	0.284394	-7.07813	1.46e-12	1.32e-11	ALDOC	230	protein_coding	aldolase C, fructose-bisphosphate
ENSG00000109321	394.944	1.58258	0.446785	3.54215	0.000396882	0.00101445	AREG	374	protein_coding	amphiregulin
ENSG00000109339	202.986	-1.80783	0.304876	-5.92972	3.03e-09	1.67e-08	MAPK10	5602	protein_coding	mitogen-activated protein kinase 10
ENSG00000109610	287.625	-2.5586	0.283376	-9.02898	1.73e-19	4.72e-18	SOD3	6649	protein_coding	superoxide dismutase 3, extracellular
ENSG00000109654	130.431	-1.57861	0.179457	-8.79656	1.41e-18	3.31e-17	TRIM2	23321	protein_coding	tripartite motif containing 2
ENSG00000109667	181.097	-1.5481	0.229648	-6.74117	1.57e-11	1.22e-10	SLC2A9	56606	protein_coding	solute carrier family 2 (facilitated glucose transporter), member 9
ENSG00000109705	235.014	1.88894	0.376136	5.02196	5.11e-07	2.05e-06	NKX3-2	579	protein_coding	NK3 homeobox 2
ENSG00000109743	139.681	-1.64654	0.2143	-7.68336	1.55e-14	1.93e-13	BST1	683	protein_coding	bone marrow stromal cell antigen 1
ENSG00000109846	250.319	-2.67112	0.305323	-8.74848	2.16e-18	4.93e-17	CRYAB	1410	protein_coding	crystallin, alpha B
ENSG00000109906	207.528	-2.02737	0.326688	-6.20583	5.44e-10	3.33e-09	ZBTB16	7704	protein_coding	zinc finger and BTB domain containing 16
ENSG00000109956	301.306	-1.83904	0.378848	-4.85429	1.21e-06	4.58e-06	B3GAT1	27087	protein_coding	beta-1,3-glucuronyltransferase 1
ENSG00000110042	141.514	-1.73257	0.212032	-8.17128	3.05e-16	5e-15	DTX4	23220	protein_coding	deltex 4, E3 ubiquitin ligase
ENSG00000110628	136.264	1.66599	0.210081	7.93024	2.19e-15	3.13e-14	SLC22A18	5002	protein_coding	solute carrier family 22, member 18
ENSG00000110693	165.708	-1.69664	0.235623	-7.20064	5.99e-13	5.76e-12	SOX6	55553	protein_coding	SRY (sex determining region Y)-box 6
ENSG00000110719	134.139	1.59706	0.196044	8.14641	3.75e-16	6.05e-15	TCIRG1	10312	protein_coding	T-cell, immune regulator 1, ATPase, H+ transporting, lysosomal V0 subunit A3
ENSG00000110900	137.75	-1.72943	0.21501	-8.04351	8.73e-16	1.33e-14	TSPAN11	441631	protein_coding	tetraspanin 11
ENSG00000111057	160.056	2.06703	0.238497	8.66688	4.44e-18	9.65e-17	KRT18	3875	protein_coding	keratin 18, type I
ENSG00000111058	143.431	-1.55477	0.259134	-5.99988	1.97e-09	1.12e-08	ACSS3	79611	protein_coding	acyl-CoA synthetase short-chain family member 3
ENSG00000111249	692.458	-1.87675	0.460994	-4.07108	4.68e-05	0.000139389	CUX2	23316	protein_coding	cut-like homeobox 2
ENSG00000111674	177.222	1.63473	0.237909	6.87124	6.36e-12	5.22e-11	ENO2	2026	protein_coding	enolase 2 (gamma, neuronal)
ENSG00000111716	172.653	-1.81782	0.255419	-7.11701	1.1e-12	1.02e-11	LDHB	3945	protein_coding	lactate dehydrogenase B
ENSG00000111817	140.417	-1.67058	0.127952	-13.0563	5.85e-39	4.21e-36	DSE	29940	protein_coding	dermatan sulfate epimerase
ENSG00000111961	168.542	-2.05154	0.188724	-10.8706	1.59e-27	1.58e-25	SASH1	23328	protein_coding	SAM and SH3 domain containing 1
ENSG00000112096	162.25	-2.07416	0.187156	-11.0825	1.53e-28	1.81e-26	SOD2	6648	protein_coding	superoxide dismutase 2, mitochondrial
ENSG00000112175	207	-2.37798	0.369365	-6.43802	1.21e-10	8.16e-10	BMP5	653	protein_coding	bone morphogenetic protein 5
ENSG00000112182	134.125	-1.69177	0.229797	-7.36202	1.81e-13	1.9e-12	BACH2	60468	protein_coding	BTB and CNC homology 1, basic leucine zipper transcription factor 2
ENSG00000112183	296.569	1.58184	0.374637	4.22232	2.42e-05	7.54e-05	RBM24	221662	protein_coding	RNA binding motif protein 24
ENSG00000112246	633.806	-3.08584	0.460484	-6.70129	2.07e-11	1.57e-10	SIM1	6492	protein_coding	single-minded family bHLH transcription factor 1
ENSG00000112276	139.611	-1.68202	0.245563	-6.84966	7.4e-12	6.01e-11	BVES	11149	protein_coding	blood vessel epicardial substance
ENSG00000112293	249.653	-2.42736	0.251975	-9.63333	5.78e-22	2.39e-20	GPLD1	2822	protein_coding	glycosylphosphatidylinositol specific phospholipase D1
ENSG00000112320	124.625	-1.71345	0.187465	-9.14013	6.24e-20	1.83e-18	SOBP	55084	protein_coding	sine oculis binding protein homolog
ENSG00000112406	129.125	-1.51974	0.128285	-11.8466	2.24e-32	5.4e-30	HECA	51696	protein_coding	hdc homolog, cell cycle regulator
ENSG00000112531	163.042	-2.02711	0.152856	-13.2616	3.86e-40	3.97e-37	QKI	9444	protein_coding	QKI, KH domain containing, RNA binding
ENSG00000112769	184.347	-2.06501	0.240571	-8.58377	9.18e-18	1.88e-16	LAMA4	3910	protein_coding	laminin, alpha 4
ENSG00000112837	150.944	-1.82502	0.248063	-7.35708	1.88e-13	1.97e-12	TBX18	9096	protein_coding	T-box 18
ENSG00000113319	136.403	-1.62204	0.226934	-7.14764	8.83e-13	8.27e-12	RASGRF2	5924	protein_coding	Ras protein-specific guanine nucleotide-releasing factor 2
ENSG00000113389	495.097	-3.12305	0.361137	-8.64785	5.25e-18	1.12e-16	NPR3	4883	protein_coding	natriuretic peptide receptor 3
ENSG00000113396	211.458	-1.74724	0.385419	-4.53337	5.81e-06	2e-05	SLC27A6	28965	protein_coding	solute carrier family 27 (fatty acid transporter), member 6
ENSG00000113580	131.167	-1.71536	0.151268	-11.3399	8.33e-30	1.28e-27	NR3C1	2908	protein_coding	nuclear receptor subfamily 3, group C, member 1 (glucocorticoid receptor)
ENSG00000113763	345.972	2.80634	0.322156	8.71111	3.01e-18	6.72e-17	UNC5A	90249	protein_coding	unc-5 netrin receptor A
ENSG00000113946	325.653	-1.73617	0.506842	-3.42547	0.000613735	0.00152044	CLDN16	10686	protein_coding	claudin 16
ENSG00000114113	137.75	1.81793	0.216835	8.38392	5.12e-17	9.34e-16	RBP2	5948	protein_coding	retinol binding protein 2, cellular
ENSG00000114166	157.903	-1.90456	0.165672	-11.496	1.38e-30	2.42e-28	KAT2B	8850	protein_coding	K(lysine) acetyltransferase 2B
ENSG00000114248	516.097	2.00362	0.40788	4.91227	9e-07	3.48e-06	LRRC31	79782	protein_coding	leucine rich repeat containing 31
ENSG00000114480	206.986	-2.24024	0.217441	-10.3027	6.85e-25	4.55e-23	GBE1	2632	protein_coding	glucan (1,4-alpha-), branching enzyme 1
ENSG00000114529	164.25	1.54419	0.255076	6.05382	1.41e-09	8.17e-09	C3orf52	79669	protein_coding	chromosome 3 open reading frame 52
ENSG00000114547	251.778	-1.83027	0.391152	-4.67917	2.88e-06	1.03e-05	ROPN1B	152015	protein_coding	rhophilin associated tail protein 1B
ENSG00000114656	177.889	1.94587	0.244518	7.95799	1.75e-15	2.54e-14	KIAA1257	57501	protein_coding	KIAA1257
ENSG00000114770	147.806	1.75478	0.221879	7.90871	2.6e-15	3.68e-14	ABCC5	10057	protein_coding	ATP-binding cassette, sub-family C (CFTR/MRP), member 5
ENSG00000114857	179.958	1.63264	0.239064	6.8293	8.53e-12	6.87e-11	NKTR	4820	protein_coding	natural killer cell triggering receptor
ENSG00000115226	153.556	-1.85926	0.238274	-7.80304	6.04e-15	8.05e-14	FNDC4	64838	protein_coding	fibronectin type III domain containing 4
ENSG00000115257	167.125	2.22792	0.229687	9.69983	3.02e-22	1.3e-20	PCSK4	54760	protein_coding	proprotein convertase subtilisin/kexin type 4
ENSG00000115295	116.625	-1.64429	0.211939	-7.75832	8.61e-15	1.12e-13	CLIP4	79745	protein_coding	CAP-GLY domain containing linker protein family, member 4
ENSG00000115353	184.403	-2.04363	0.291291	-7.01577	2.29e-12	2.01e-11	TACR1	6869	protein_coding	tachykinin receptor 1
ENSG00000115425	262.833	-2.1382	0.293456	-7.28627	3.19e-13	3.22e-12	PECR	55825	protein_coding	peroxisomal trans-2-enoyl-CoA reductase
ENSG00000115648	152.667	2.81608	0.236005	11.9323	8.03e-33	2.15e-30	MLPH	79083	protein_coding	melanophilin
ENSG00000115844	499.569	1.63807	0.482073	3.39798	0.000678854	0.00166834	DLX2	1746	protein_coding	distal-less homeobox 2
ENSG00000116014	446.319	3.07519	0.404329	7.60566	2.83e-14	3.37e-13	KISS1R	84634	protein_coding	KISS1 receptor
ENSG00000116176	361.653	2.73336	0.381009	7.17402	7.28e-13	6.89e-12	TPSG1	25823	protein_coding	tryptase gamma 1
ENSG00000116574	146.431	-1.55468	0.230467	-6.74579	1.52e-11	1.18e-10	RHOU	58480	protein_coding	ras homolog family member U
ENSG00000116711	221.986	-2.53984	0.210733	-12.0524	1.88e-33	5.6e-31	PLA2G4A	5321	protein_coding	phospholipase A2, group IVA (cytosolic, calcium-dependent)
ENSG00000116745	765.875	-1.94258	0.567476	-3.42319	0.000618914	0.00153203	RPE65	6121	protein_coding	retinal pigment epithelium-specific protein 65kDa
ENSG00000116962	185.25	-2.11485	0.245473	-8.61538	6.97e-18	1.45e-16	NID1	4811	protein_coding	nidogen 1
ENSG00000117016	153.944	-1.85955	0.234161	-7.94134	2e-15	2.88e-14	RIMS3	9783	protein_coding	regulating synaptic membrane exocytosis 3
ENSG00000117114	124.75	-1.55919	0.207509	-7.51384	5.74e-14	6.51e-13	ADGRL2	23266	protein_coding	adhesion G protein-coupled receptor L2
ENSG00000117115	292.264	-1.60817	0.359505	-4.47329	7.7e-06	2.6e-05	PADI2	11240	protein_coding	peptidyl arginine deiminase, type II
ENSG00000117308	150.222	1.78466	0.213445	8.36123	6.21e-17	1.12e-15	GALE	2582	protein_coding	UDP-galactose-4-epimerase
ENSG00000117472	204.958	2.35444	0.27037	8.70821	3.09e-18	6.89e-17	TSPAN1	10103	protein_coding	tetraspanin 1
ENSG00000118160	342.25	2.31745	0.376254	6.15927	7.31e-10	4.39e-09	SLC8A2	6543	protein_coding	solute carrier family 8 (sodium/calcium exchanger), member 2
ENSG00000118162	139.208	1.72405	0.181955	9.47516	2.66e-21	1e-19	KPTN	11133	protein_coding	kaptin (actin binding protein)
ENSG00000118276	137.542	-1.55119	0.182132	-8.51686	1.64e-17	3.23e-16	B4GALT6	9331	protein_coding	UDP-Gal:betaGlcNAc beta 1,4- galactosyltransferase, polypeptide 6
ENSG00000118369	254.556	2.18744	0.286533	7.63416	2.27e-14	2.75e-13	USP35	57558	protein_coding	ubiquitin specific peptidase 35
ENSG00000118473	187.347	1.83432	0.274944	6.67164	2.53e-11	1.9e-10	SGIP1	84251	protein_coding	SH3-domain GRB2-like (endophilin) interacting protein 1
ENSG00000118515	140.486	-1.51593	0.205713	-7.36915	1.72e-13	1.81e-12	SGK1	6446	protein_coding	serum/glucocorticoid regulated kinase 1
ENSG00000118804	188.736	-2.00147	0.221882	-9.02042	1.87e-19	5.07e-18	STBD1	8987	protein_coding	starch binding domain 1
ENSG00000118971	152.917	-1.82966	0.173117	-10.5689	4.15e-26	3.33e-24	CCND2	894	protein_coding	cyclin D2
ENSG00000119121	136.611	-1.81395	0.292939	-6.19226	5.93e-10	3.6e-09	TRPM6	140803	protein_coding	transient receptor potential cation channel, subfamily M, member 6
ENSG00000119333	111.722	1.73268	0.120206	14.4142	4.21e-47	1.68e-43	WDR34	89891	protein_coding	WD repeat domain 34
ENSG00000119715	278.597	-1.58951	0.366968	-4.33148	1.48e-05	4.77e-05	ESRRB	2103	protein_coding	estrogen-related receptor beta
ENSG00000119771	143.806	-1.84049	0.208648	-8.82107	1.13e-18	2.72e-17	KLHL29	114818	protein_coding	kelch-like family member 29
ENSG00000119865	145.486	-1.67053	0.219884	-7.59733	3.02e-14	3.58e-13	CNRIP1	25927	protein_coding	cannabinoid receptor interacting protein 1
ENSG00000119900	149.194	-1.70444	0.179013	-9.52131	1.71e-21	6.6e-20	OGFRL1	79627	protein_coding	opioid growth factor receptor-like 1
ENSG00000119915	350.042	-2.169	0.404477	-5.3625	8.21e-08	3.69e-07	ELOVL3	83401	protein_coding	ELOVL fatty acid elongase 3
ENSG00000120057	417.583	-2.21578	0.449555	-4.92882	8.27e-07	3.22e-06	SFRP5	6425	protein_coding	secreted frizzled-related protein 5
ENSG00000120075	373.361	1.93218	0.370459	5.21564	1.83e-07	7.83e-07	HOXB5	3215	protein_coding	homeobox B5
ENSG00000120094	388.056	2.24652	0.432673	5.19218	2.08e-07	8.82e-07	HOXB1	3211	protein_coding	homeobox B1
ENSG00000120162	116.153	-1.70805	0.199789	-8.54929	1.24e-17	2.48e-16	MOB3B	79817	protein_coding	MOB kinase activator 3B
ENSG00000120645	264.222	-2.30907	0.300603	-7.68145	1.57e-14	1.95e-13	IQSEC3	440073	protein_coding	IQ motif and Sec7 domain 3
ENSG00000120693	125.042	-1.58076	0.1709	-9.24964	2.25e-20	7.18e-19	SMAD9	4093	protein_coding	SMAD family member 9
ENSG00000120949	189.417	-1.99015	0.274948	-7.23826	4.54e-13	4.45e-12	TNFRSF8	943	protein_coding	tumor necrosis factor receptor superfamily, member 8
ENSG00000121005	174.917	-1.72809	0.307823	-5.61392	1.98e-08	9.7e-08	CRISPLD1	83690	protein_coding	cysteine-rich secretory protein LCCL domain containing 1
ENSG00000121440	148.972	-1.78684	0.21719	-8.22705	1.92e-16	3.24e-15	PDZRN3	23024	protein_coding	PDZ domain containing ring finger 3
ENSG00000121753	170.514	1.84741	0.245856	7.51419	5.73e-14	6.5e-13	ADGRB2	576	protein_coding	adhesion G protein-coupled receptor B2
ENSG00000121797	171.306	-1.60301	0.264754	-6.05472	1.41e-09	8.13e-09	CCRL2	9034	protein_coding	chemokine (C-C motif) receptor-like 2
ENSG00000121898	146.611	-1.829	0.249463	-7.33175	2.27e-13	2.35e-12	CPXM2	119587	protein_coding	carboxypeptidase X (M14 family), member 2
ENSG00000122012	175.986	-1.97602	0.360795	-5.47686	4.33e-08	2.02e-07	SV2C	22987	protein_coding	synaptic vesicle glycoprotein 2C
ENSG00000122133	683.208	2.02803	0.552603	3.66996	0.00024259	0.000644659	PAEP	5047	protein_coding	progestagen-associated endometrial protein
ENSG00000122136	380.889	2.67276	0.464531	5.75368	8.73e-09	4.5e-08	OBP2A	29991	protein_coding	odorant binding protein 2A
ENSG00000122375	489.708	-1.8897	0.513646	-3.679	0.000234148	0.000624571	OPN4	94233	protein_coding	opsin 4
ENSG00000122420	213.875	-2.19303	0.370483	-5.91938	3.23e-09	1.77e-08	PTGFR	5737	protein_coding	prostaglandin F receptor (FP)
ENSG00000122547	145.972	-1.90888	0.187638	-10.1732	2.61e-24	1.57e-22	EEPD1	80820	protein_coding	endonuclease/exonuclease/phosphatase family domain containing 1
ENSG00000122591	154.514	-1.90873	0.186194	-10.2513	1.17e-24	7.39e-23	FAM126A	84668	protein_coding	family with sequence similarity 126, member A
ENSG00000122592	132.375	-1.59914	0.24703	-6.47349	9.58e-11	6.57e-10	HOXA7	3204	protein_coding	homeobox A7
ENSG00000122707	123.708	-1.53589	0.181096	-8.48106	2.23e-17	4.31e-16	RECK	8434	protein_coding	reversion-inducing-cysteine-rich protein with kazal motifs
ENSG00000122733	178.292	-2.30317	0.271696	-8.47699	2.31e-17	4.45e-16	PHF24	23349	protein_coding	PHD finger protein 24
ENSG00000122735	242.403	2.38906	0.295428	8.08676	6.13e-16	9.56e-15	DNAI1	27019	protein_coding	dynein, axonemal, intermediate chain 1
ENSG00000122756	334.069	-2.60952	0.369046	-7.07099	1.54e-12	1.38e-11	CNTFR	1271	protein_coding	ciliary neurotrophic factor receptor
ENSG00000122863	135.528	-2.01064	0.222635	-9.03109	1.7e-19	4.64e-18	CHST3	9469	protein_coding	carbohydrate (chondroitin 6) sulfotransferase 3
ENSG00000122877	176.236	-1.6874	0.273699	-6.16514	7.04e-10	4.23e-09	EGR2	1959	protein_coding	early growth response 2
ENSG00000122971	144.306	-1.58539	0.217083	-7.30316	2.81e-13	2.86e-12	ACADS	35	protein_coding	acyl-CoA dehydrogenase, C-2 to C-3 short chain
ENSG00000123080	167.889	-1.65566	0.26492	-6.24967	4.11e-10	2.56e-09	CDKN2C	1031	protein_coding	cyclin-dependent kinase inhibitor 2C (p18, inhibits CDK4)
ENSG00000123119	226.528	-2.04862	0.296666	-6.90547	5e-12	4.17e-11	NECAB1	64168	protein_coding	N-terminal EF-hand calcium binding protein 1
ENSG00000123364	302.903	3.06744	0.326362	9.3989	5.51e-21	1.94e-19	HOXC13	3229	protein_coding	homeobox C13
ENSG00000123560	185.708	-1.97458	0.316352	-6.24174	4.33e-10	2.69e-09	PLP1	5354	protein_coding	proteolipid protein 1
ENSG00000123700	140.278	-1.60481	0.210894	-7.60956	2.75e-14	3.28e-13	KCNJ2	3759	protein_coding	potassium channel, inwardly rectifying subfamily J, member 2
ENSG00000123999	193.333	1.91558	0.284211	6.73998	1.58e-11	1.23e-10	INHA	3623	protein_coding	inhibin, alpha
ENSG00000124102	405.111	-1.50082	0.461417	-3.25264	0.00114339	0.00269273	PI3	5266	protein_coding	peptidase inhibitor 3, skin-derived
ENSG00000124134	1073.26	-3.10475	0.448889	-6.91652	4.63e-12	3.88e-11	KCNS1	3787	protein_coding	potassium voltage-gated channel, modifier subfamily S, member 1
ENSG00000124171	184.583	2.14331	0.260557	8.22587	1.94e-16	3.26e-15	PARD6B	84612	protein_coding	par-6 family cell polarity regulator beta
ENSG00000124205	361.458	-1.88594	0.453618	-4.15756	3.22e-05	9.84e-05	EDN3	1908	protein_coding	endothelin 3
ENSG00000124212	182.25	-2.30339	0.243051	-9.47699	2.62e-21	9.92e-20	PTGIS	5740	protein_coding	prostaglandin I2 (prostacyclin) synthase
ENSG00000124243	145.694	2.11028	0.224934	9.38179	6.49e-21	2.26e-19	BCAS4	55653	protein_coding	breast carcinoma amplified sequence 4
ENSG00000124249	328.847	2.50108	0.331765	7.53873	4.75e-14	5.45e-13	KCNK15	60598	protein_coding	potassium channel, two pore domain subfamily K, member 15
ENSG00000124302	333.375	1.87438	0.367271	5.10355	3.33e-07	1.38e-06	CHST8	64377	protein_coding	carbohydrate (N-acetylgalactosamine 4-0) sulfotransferase 8
ENSG00000124343	170.986	-1.66498	0.337727	-4.92995	8.22e-07	3.2e-06	XG	7499	protein_coding	Xg blood group
ENSG00000124440	294.472	-2.80147	0.353285	-7.92975	2.2e-15	3.14e-14	HIF3A	64344	protein_coding	hypoxia inducible factor 3, alpha subunit
ENSG00000124493	957.889	4.15657	0.424584	9.78977	1.25e-22	5.63e-21	GRM4	2914	protein_coding	glutamate receptor, metabotropic 4
ENSG00000124615	149.861	-2.01943	0.189539	-10.6544	1.66e-26	1.41e-24	MOCS1	4337	protein_coding	molybdenum cofactor synthesis 1
ENSG00000124664	133.681	1.66391	0.253243	6.57041	5.02e-11	3.6e-10	SPDEF	25803	protein_coding	SAM pointed domain containing ETS transcription factor
ENSG00000124785	236.861	-2.15776	0.282818	-7.62951	2.36e-14	2.85e-13	NRN1	51299	protein_coding	neuritin 1
ENSG00000124875	603.792	-2.20302	0.561324	-3.92468	8.68e-05	0.000248788	CXCL6	6372	protein_coding	chemokine (C-X-C motif) ligand 6
ENSG00000125351	172.667	1.7454	0.20686	8.43756	3.24e-17	6.08e-16	UPF3B	65109	protein_coding	UPF3 regulator of nonsense transcripts homolog B (yeast)
ENSG00000125409	210.986	1.88689	0.329872	5.72007	1.06e-08	5.43e-08	TEKT3	64518	protein_coding	tektin 3
ENSG00000125508	128.125	1.93158	0.229831	8.40432	4.3e-17	7.95e-16	SRMS	6725	protein_coding	src-related kinase lacking C-terminal regulatory tyrosine and N-terminal myristylation sites
ENSG00000125531	151.486	1.68199	0.267307	6.29234	3.13e-10	1.98e-09	C20orf195	79025	protein_coding	chromosome 20 open reading frame 195
ENSG00000125534	132.694	1.61494	0.145682	11.0854	1.48e-28	1.77e-26	PPDPF	79144	protein_coding	pancreatic progenitor cell differentiation and proliferation factor
ENSG00000125780	437.958	2.23828	0.456015	4.90835	9.18e-07	3.54e-06	TGM3	7053	protein_coding	transglutaminase 3
ENSG00000125845	255.528	-3.06351	0.278713	-10.9916	4.19e-28	4.63e-26	BMP2	650	protein_coding	bone morphogenetic protein 2
ENSG00000125869	199.75	2.13429	0.356682	5.98374	2.18e-09	1.23e-08	LAMP5	24141	protein_coding	lysosomal-associated membrane protein family, member 5
ENSG00000125878	291.778	-1.93234	0.367622	-5.25633	1.47e-07	6.36e-07	TCF15	6939	protein_coding	transcription factor 15 (basic helix-loop-helix)
ENSG00000125965	249.625	-2.57966	0.330477	-7.80586	5.91e-15	7.88e-14	GDF5	8200	protein_coding	growth differentiation factor 5
ENSG00000125967	138.278	1.84783	0.171254	10.79	3.84e-27	3.57e-25	NECAB3	63941	protein_coding	N-terminal EF-hand calcium binding protein 3
ENSG00000125999	304.486	1.87758	0.381499	4.92157	8.59e-07	3.33e-06	BPIFB1	92747	protein_coding	BPI fold containing family B, member 1
ENSG00000126016	123.833	-1.66111	0.206	-8.06365	7.4e-16	1.14e-14	AMOT	154796	protein_coding	angiomotin
ENSG00000126561	170.556	-1.90426	0.222326	-8.56516	1.08e-17	2.18e-16	STAT5A	6776	protein_coding	signal transducer and activator of transcription 5A
ENSG00000126562	207	1.6625	0.350506	4.74314	2.1e-06	7.72e-06	WNK4	65266	protein_coding	WNK lysine deficient protein kinase 4
ENSG00000126878	189.597	-2.17567	0.229637	-9.4744	2.68e-21	1.01e-19	AIF1L	83543	protein_coding	allograft inflammatory factor 1-like
ENSG00000127084	193.583	1.74974	0.274735	6.36886	1.9e-10	1.24e-09	FGD3	89846	protein_coding	FYVE, RhoGEF and PH domain containing 3
ENSG00000127249	283.264	-1.74444	0.386675	-4.51139	6.44e-06	2.2e-05	ATP13A4	84239	protein_coding	ATPase type 13A4
ENSG00000127415	135.653	1.75191	0.185947	9.42159	4.44e-21	1.59e-19	IDUA	3425	protein_coding	iduronidase, alpha-L-
ENSG00000127419	156.028	1.62055	0.206732	7.83889	4.55e-15	6.18e-14	TMEM175	84286	protein_coding	transmembrane protein 175
ENSG00000127578	174.125	1.71933	0.26082	6.59203	4.34e-11	3.14e-10	WFIKKN1	117166	protein_coding	WAP, follistatin/kazal, immunoglobulin, kunitz and netrin domain containing 1
ENSG00000127585	177.264	1.86726	0.251496	7.42464	1.13e-13	1.23e-12	FBXL16	146330	protein_coding	F-box and leucine-rich repeat protein 16
ENSG00000128266	161.819	-1.66072	0.234482	-7.08251	1.42e-12	1.28e-11	GNAZ	2781	protein_coding	guanine nucleotide binding protein (G protein), alpha z polypeptide
ENSG00000128268	200.097	-2.66387	0.256592	-10.3817	3e-25	2.11e-23	MGAT3	4248	protein_coding	mannosyl (beta-1,4-)-glycoprotein beta-1,4-N-acetylglucosaminyltransferase
ENSG00000128573	178.111	-1.92467	0.30461	-6.31849	2.64e-10	1.69e-09	FOXP2	93986	protein_coding	forkhead box P2
ENSG00000129151	425.972	-2.2696	0.400215	-5.67094	1.42e-08	7.1e-08	BBOX1	8424	protein_coding	butyrobetaine (gamma), 2-oxoglutarate dioxygenase (gamma-butyrobetaine hydroxylase) 1
ENSG00000129244	147.75	-1.74975	0.237437	-7.36932	1.72e-13	1.8e-12	ATP1B2	482	protein_coding	ATPase, Na+/K+ transporting, beta 2 polypeptide
ENSG00000129295	154.139	1.63331	0.205364	7.95323	1.82e-15	2.63e-14	LRRC6	23639	protein_coding	leucine rich repeat containing 6
ENSG00000129354	119.278	1.55952	0.219626	7.1008	1.24e-12	1.13e-11	AP1M2	10053	protein_coding	adaptor-related protein complex 1, mu 2 subunit
ENSG00000129675	134.458	-1.71065	0.213651	-8.00676	1.18e-15	1.76e-14	ARHGEF6	9459	protein_coding	Rac/Cdc42 guanine nucleotide exchange factor (GEF) 6
ENSG00000129680	164.306	-1.52091	0.228158	-6.66604	2.63e-11	1.97e-10	MAP7D3	79649	protein_coding	MAP7 domain containing 3
ENSG00000129757	145.431	-1.56729	0.227536	-6.88809	5.65e-12	4.69e-11	CDKN1C	1028	protein_coding	cyclin-dependent kinase inhibitor 1C (p57, Kip2)
ENSG00000130045	185.611	1.91997	0.310342	6.18663	6.15e-10	3.73e-09	NXNL2	158046	protein_coding	nucleoredoxin-like 2
ENSG00000130224	126.917	-1.55633	0.2336	-6.66234	2.7e-11	2.02e-10	LRCH2	57631	protein_coding	leucine-rich repeats and calponin homology (CH) domain containing 2
ENSG00000130226	348.639	-2.12003	0.376989	-5.62359	1.87e-08	9.2e-08	DPP6	1804	protein_coding	dipeptidyl-peptidase 6
ENSG00000130234	260.917	-2.8704	0.399457	-7.18577	6.68e-13	6.38e-12	ACE2	59272	protein_coding	angiotensin I converting enzyme 2
ENSG00000130270	224.694	1.77037	0.286491	6.17949	6.43e-10	3.89e-09	ATP8B3	148229	protein_coding	ATPase, aminophospholipid transporter, class I, type 8B, member 3
ENSG00000130332	121.458	1.59097	0.168491	9.44247	3.64e-21	1.33e-19	LSM7	51690	protein_coding	LSM7 homolog, U6 small nuclear RNA and mRNA degradation associated
ENSG00000130561	301.542	1.72847	0.406993	4.24693	2.17e-05	6.81e-05	SAG	6295	protein_coding	S-antigen; retina and pineal gland (arrestin)
ENSG00000130701	137.944	2.22427	0.258178	8.61529	6.98e-18	1.45e-16	RBBP8NL	140893	protein_coding	RBBP8 N-terminal like
ENSG00000130711	181.056	1.8404	0.50128	3.6714	0.000241225	0.000641407	PRDM12	59335	protein_coding	PR domain containing 12
ENSG00000130731	126.069	1.80394	0.154611	11.6676	1.87e-31	3.99e-29	C16orf13	84326	protein_coding	chromosome 16 open reading frame 13
ENSG00000130751	138.417	1.67504	0.236356	7.08692	1.37e-12	1.25e-11	NPAS1	4861	protein_coding	neuronal PAS domain protein 1
ENSG00000130762	125.653	1.86312	0.179804	10.362	3.69e-25	2.55e-23	ARHGEF16	27237	protein_coding	Rho guanine nucleotide exchange factor (GEF) 16
ENSG00000130822	251.167	2.16409	0.300112	7.21092	5.56e-13	5.37e-12	PNCK	139728	protein_coding	pregnancy up-regulated nonubiquitous CaM kinase
ENSG00000130962	145.986	-1.5613	0.164655	-9.48222	2.49e-21	9.44e-20	PRRG1	5638	protein_coding	proline rich Gla (G-carboxyglutamic acid) 1
ENSG00000131019	176.194	-1.98204	0.360765	-5.49399	3.93e-08	1.84e-07	ULBP3	79465	protein_coding	UL16 binding protein 3
ENSG00000131037	151.625	2.12932	0.219714	9.69136	3.28e-22	1.41e-20	EPS8L1	54869	protein_coding	EPS8-like 1
ENSG00000131044	204.278	1.97083	0.283563	6.95022	3.65e-12	3.1e-11	TTLL9	164395	protein_coding	tubulin tyrosine ligase-like family member 9
ENSG00000131069	164.389	-1.81681	0.180829	-10.0471	9.46e-24	5.16e-22	ACSS2	55902	protein_coding	acyl-CoA synthetase short-chain family member 2
ENSG00000131096	284.611	2.65323	0.397295	6.67823	2.42e-11	1.82e-10	PYY	5697	protein_coding	peptide YY
ENSG00000131188	152.417	1.8877	0.222381	8.48856	2.09e-17	4.06e-16	PRR7	80758	protein_coding	proline rich 7 (synaptic)
ENSG00000131584	149.694	1.62947	0.181736	8.96615	3.07e-19	8.02e-18	ACAP3	116983	protein_coding	ArfGAP with coiled-coil, ankyrin repeat and PH domains 3
ENSG00000131591	134.444	1.7857	0.160835	11.1027	1.22e-28	1.48e-26	C1orf159	54991	protein_coding	chromosome 1 open reading frame 159
ENSG00000131652	126.903	1.62441	0.146001	11.126	9.37e-29	1.17e-26	THOC6	79228	protein_coding	THO complex 6
ENSG00000131686	1639.5	-3.23725	0.5459	-5.93012	3.03e-09	1.67e-08	CA6	765	protein_coding	carbonic anhydrase VI
ENSG00000131943	163.75	-1.64096	0.17154	-9.56605	1.11e-21	4.43e-20	C19orf12	83636	protein_coding	chromosome 19 open reading frame 12
ENSG00000132031	188.319	1.80723	0.263372	6.86189	6.8e-12	5.55e-11	MATN3	4148	protein_coding	matrilin 3
ENSG00000132205	157.861	-2.10827	0.194412	-10.8443	2.12e-27	2.08e-25	EMILIN2	84034	protein_coding	elastin microfibril interfacer 2
ENSG00000132357	149.778	-1.89756	0.18575	-10.2157	1.69e-24	1.04e-22	CARD6	84674	protein_coding	caspase recruitment domain family, member 6
ENSG00000132386	166.139	-1.61267	0.266226	-6.05754	1.38e-09	8e-09	SERPINF1	5176	protein_coding	serpin peptidase inhibitor, clade F (alpha-2 antiplasmin, pigment epithelium derived factor), member 1
ENSG00000132698	132.875	1.58367	0.216455	7.31641	2.55e-13	2.61e-12	RAB25	57111	protein_coding	RAB25, member RAS oncogene family
ENSG00000132718	144.194	-1.6245	0.217549	-7.46729	8.19e-14	9.05e-13	SYT11	23208	protein_coding	synaptotagmin XI
ENSG00000132749	170.417	2.15846	0.237535	9.08689	1.02e-19	2.87e-18	MTL5	9633	protein_coding	metallothionein-like 5, testis-specific (tesmin)
ENSG00000132854	156.319	-1.86111	0.251398	-7.40305	1.33e-13	1.43e-12	KANK4	163782	protein_coding	KN motif and ankyrin repeat domains 4
ENSG00000132970	246.403	-2.8462	0.216694	-13.1346	2.08e-39	1.75e-36	WASF3	10810	protein_coding	WAS protein family, member 3
ENSG00000132975	392.778	-2.04138	0.48133	-4.24112	2.22e-05	6.98e-05	GPR12	2835	protein_coding	G protein-coupled receptor 12
ENSG00000133019	211.847	-1.74057	0.312565	-5.56867	2.57e-08	1.24e-07	CHRM3	1131	protein_coding	cholinergic receptor, muscarinic 3
ENSG00000133142	154.542	1.79721	0.201491	8.91958	4.68e-19	1.19e-17	TCEAL4	79921	protein_coding	transcription elongation factor A (SII)-like 4
ENSG00000133247	137.889	1.92203	0.171204	11.2265	3.02e-29	4.33e-27	KMT5C	84787	protein_coding	suppressor of variegation 4-20 homolog 2 (Drosophila)
ENSG00000133321	190.597	1.63061	0.251319	6.48822	8.69e-11	6e-10	RARRES3	5920	protein_coding	retinoic acid receptor responder (tazarotene induced) 3
ENSG00000133328	208.306	1.57363	0.327351	4.80716	1.53e-06	5.72e-06	HRASLS2	54979	protein_coding	HRAS-like suppressor 2
ENSG00000133640	196.361	1.98651	0.304814	6.51712	7.17e-11	5.03e-10	LRRIQ1	84125	protein_coding	leucine-rich repeats and IQ motif containing 1
ENSG00000133665	228.181	1.5073	0.485242	3.10628	0.00189455	0.00427968	DYDC2	84332	protein_coding	DPY30 domain containing 2
ENSG00000133962	209.417	1.54783	0.319326	4.84719	1.25e-06	4.73e-06	CATSPERB	79820	protein_coding	catsper channel auxiliary subunit beta
ENSG00000134042	202.417	-1.89423	0.391362	-4.84011	1.3e-06	4.89e-06	MRO	83876	protein_coding	maestro
ENSG00000134061	204.472	-2.06381	0.28139	-7.33436	2.23e-13	2.31e-12	CD180	4064	protein_coding	CD180 molecule
ENSG00000134250	128.319	-1.51425	0.165115	-9.1709	4.69e-20	1.41e-18	NOTCH2	4853	protein_coding	notch 2
ENSG00000134343	297.472	-1.56071	0.405014	-3.85348	0.000116452	0.000326349	ANO3	63982	protein_coding	anoctamin 3
ENSG00000134463	203.028	-1.95691	0.24132	-8.10921	5.09e-16	8.04e-15	ECHDC3	79746	protein_coding	enoyl CoA hydratase domain containing 3
ENSG00000134531	224.75	-2.64667	0.253127	-10.4559	1.38e-25	1.02e-23	EMP1	2012	protein_coding	epithelial membrane protein 1
ENSG00000134532	197.736	-1.86041	0.292826	-6.35328	2.11e-10	1.37e-09	SOX5	6660	protein_coding	SRY (sex determining region Y)-box 5
ENSG00000134765	247.514	-2.05287	0.353514	-5.80703	6.36e-09	3.34e-08	DSC1	1823	protein_coding	desmocollin 1
ENSG00000134853	129.208	-1.68922	0.214718	-7.86715	3.63e-15	5.01e-14	PDGFRA	5156	protein_coding	platelet-derived growth factor receptor, alpha polypeptide
ENSG00000134871	167.569	-1.67186	0.218743	-7.64304	2.12e-14	2.58e-13	COL4A2	1284	protein_coding	collagen, type IV, alpha 2
ENSG00000134873	313.111	-2.21563	0.382079	-5.79888	6.68e-09	3.5e-08	CLDN10	9071	protein_coding	claudin 10
ENSG00000134917	227.903	-2.15427	0.314766	-6.84402	7.7e-12	6.24e-11	ADAMTS8	11095	protein_coding	ADAM metallopeptidase with thrombospondin type 1 motif, 8
ENSG00000134954	168.167	-2.11627	0.196485	-10.7707	4.74e-27	4.37e-25	ETS1	2113	protein_coding	v-ets avian erythroblastosis virus E26 oncogene homolog 1
ENSG00000135046	172.556	-2.09539	0.24379	-8.59503	8.32e-18	1.71e-16	ANXA1	301	protein_coding	annexin A1
ENSG00000135144	321.931	-3.06495	0.257689	-11.894	1.27e-32	3.29e-30	DTX1	1840	protein_coding	deltex 1, E3 ubiquitin ligase
ENSG00000135205	170.875	1.59979	0.229518	6.97021	3.16e-12	2.72e-11	CCDC146	57639	protein_coding	coiled-coil domain containing 146
ENSG00000135272	152.236	-1.68128	0.177791	-9.45648	3.18e-21	1.18e-19	MDFIC	29969	protein_coding	MyoD family inhibitor domain containing
ENSG00000135298	150.653	-1.87402	0.371614	-5.04291	4.59e-07	1.85e-06	ADGRB3	577	protein_coding	adhesion G protein-coupled receptor B3
ENSG00000135318	175.264	-2.2247	0.224395	-9.91419	3.61e-23	1.79e-21	NT5E	4907	protein_coding	5'-nucleotidase, ecto (CD73)
ENSG00000135374	379.514	-2.03415	0.413151	-4.92352	8.5e-07	3.3e-06	ELF5	2001	protein_coding	E74-like factor 5 (ets domain transcription factor)
ENSG00000135625	244.069	1.51911	0.407428	3.72853	0.0001926	0.000520903	EGR4	1961	protein_coding	early growth response 4
ENSG00000135638	523.458	3.28425	0.414433	7.92468	2.29e-15	3.27e-14	EMX1	2016	protein_coding	empty spiracles homeobox 1
ENSG00000135678	239.903	-2.4378	0.282436	-8.63133	6.06e-18	1.28e-16	CPM	1368	protein_coding	carboxypeptidase M
ENSG00000135750	198.556	1.62382	0.345298	4.70267	2.57e-06	9.3e-06	KCNK1	3775	protein_coding	potassium channel, two pore domain subfamily K, member 1
ENSG00000135773	242.528	2.27342	0.298325	7.62061	2.52e-14	3.03e-13	CAPN9	10753	protein_coding	calpain 9
ENSG00000135862	169.639	-1.96027	0.175281	-11.1836	4.91e-29	6.67e-27	LAMC1	3915	protein_coding	laminin, gamma 1 (formerly LAMB2)
ENSG00000135898	205.528	-1.60683	0.355459	-4.52044	6.17e-06	2.11e-05	GPR55	9290	protein_coding	G protein-coupled receptor 55
ENSG00000135903	354.056	-2.08745	0.527	-3.961	7.46e-05	0.000215873	PAX3	5077	protein_coding	paired box 3
ENSG00000135926	132.694	-1.56656	0.183277	-8.54745	1.26e-17	2.52e-16	TMBIM1	64114	protein_coding	transmembrane BAX inhibitor motif containing 1
ENSG00000135960	262.875	-2.25207	0.380026	-5.9261	3.1e-09	1.7e-08	EDAR	10913	protein_coding	ectodysplasin A receptor
ENSG00000136011	343.556	-2.50857	0.339165	-7.39631	1.4e-13	1.5e-12	STAB2	55576	protein_coding	stabilin 2
ENSG00000136274	118.264	-1.5838	0.225836	-7.01307	2.33e-12	2.05e-11	NACAD	23148	protein_coding	NAC alpha domain containing
ENSG00000136383	270.861	-2.37243	0.276327	-8.58559	9.04e-18	1.85e-16	ALPK3	57538	protein_coding	alpha-kinase 3
ENSG00000136449	219.5	1.90739	0.259206	7.35859	1.86e-13	1.94e-12	MYCBPAP	84073	protein_coding	MYCBP associated protein
ENSG00000136457	214.403	1.53754	0.318651	4.82516	1.4e-06	5.25e-06	CHAD	1101	protein_coding	chondroadherin
ENSG00000136717	153.75	-2.14507	0.180308	-11.8967	1.23e-32	3.21e-30	BIN1	274	protein_coding	bridging integrator 1
ENSG00000136732	157.278	-2.01653	0.2129	-9.47175	2.75e-21	1.03e-19	GYPC	2995	protein_coding	glycophorin C (Gerbich blood group)
ENSG00000136770	184.847	2.19805	0.235435	9.33614	9.99e-21	3.36e-19	DNAJC1	64215	protein_coding	DnaJ (Hsp40) homolog, subfamily C, member 1
ENSG00000136883	227.361	1.89572	0.337269	5.62079	1.9e-08	9.34e-08	KIF12	113220	protein_coding	kinesin family member 12
ENSG00000136918	360.222	1.76567	0.422546	4.17864	2.93e-05	9.03e-05	WDR38	401551	protein_coding	WD repeat domain 38
ENSG00000137076	142.236	-1.61333	0.126188	-12.7851	1.99e-37	1.01e-34	TLN1	7094	protein_coding	talin 1
ENSG00000137193	193.569	-1.72406	0.241092	-7.15105	8.61e-13	8.08e-12	PIM1	5292	protein_coding	Pim-1 proto-oncogene, serine/threonine kinase
ENSG00000137203	123.819	1.66491	0.236165	7.04975	1.79e-12	1.6e-11	TFAP2A	7020	protein_coding	transcription factor AP-2 alpha (activating enhancer binding protein 2 alpha)
ENSG00000137270	207.639	1.66882	0.382891	4.35847	1.31e-05	4.25e-05	GCM1	8521	protein_coding	glial cells missing homolog 1 (Drosophila)
ENSG00000137331	153.264	2.12143	0.232435	9.12698	7.04e-20	2.05e-18	IER3	8870	protein_coding	immediate early response 3
ENSG00000137440	2105.53	-3.02167	0.563532	-5.36203	8.23e-08	3.7e-07	FGFBP1	9982	protein_coding	fibroblast growth factor binding protein 1
ENSG00000137441	1011.49	-3.87639	0.487748	-7.94752	1.9e-15	2.75e-14	FGFBP2	83888	protein_coding	fibroblast growth factor binding protein 2
ENSG00000137558	352.764	-2.35395	0.377904	-6.22895	4.7e-10	2.9e-09	PI15	51050	protein_coding	peptidase inhibitor 15
ENSG00000137713	180.681	-1.86525	0.197836	-9.4283	4.17e-21	1.5e-19	PPP2R1B	5519	protein_coding	protein phosphatase 2, regulatory subunit A, beta
ENSG00000137825	356.028	2.64492	0.36383	7.26967	3.6e-13	3.59e-12	ITPKA	3706	protein_coding	inositol-trisphosphate 3-kinase A
ENSG00000137878	167.931	-1.62641	0.395058	-4.1169	3.84e-05	0.000116065	GCOM1	145781	protein_coding	GRINL1A complex locus 1
ENSG00000138131	229.458	-2.53703	0.266404	-9.52323	1.68e-21	6.5e-20	LOXL4	84171	protein_coding	lysyl oxidase-like 4
ENSG00000138640	193.208	-2.21352	0.189904	-11.656	2.14e-31	4.48e-29	FAM13A	10144	protein_coding	family with sequence similarity 13, member A
ENSG00000138678	230.194	-2.53674	0.294648	-8.60937	7.35e-18	1.52e-16	GPAT3	84803	protein_coding	glycerol-3-phosphate acyltransferase 3
ENSG00000138696	2578.54	2.91734	0.469775	6.21009	5.3e-10	3.24e-09	BMPR1B	658	protein_coding	bone morphogenetic protein receptor, type IB
ENSG00000138796	155.667	-1.56171	0.203306	-7.68159	1.57e-14	1.95e-13	HADH	3033	protein_coding	hydroxyacyl-CoA dehydrogenase
ENSG00000138834	137.208	1.58031	0.181298	8.71661	2.87e-18	6.43e-17	MAPK8IP3	23162	protein_coding	mitogen-activated protein kinase 8 interacting protein 3
ENSG00000139112	139.889	-1.82362	0.19243	-9.47682	2.62e-21	9.92e-20	GABARAPL1	23710	protein_coding	GABA(A) receptor-associated protein like 1
ENSG00000139144	263.819	-1.86685	0.358145	-5.21254	1.86e-07	7.96e-07	PIK3C2G	5288	protein_coding	phosphatidylinositol-4-phosphate 3-kinase, catalytic subunit type 2 gamma
ENSG00000139263	128.528	-1.60813	0.183133	-8.78121	1.62e-18	3.76e-17	LRIG3	121227	protein_coding	leucine-rich repeats and immunoglobulin-like domains 3
ENSG00000139289	145.917	-1.6718	0.217038	-7.7028	1.33e-14	1.68e-13	PHLDA1	22822	protein_coding	pleckstrin homology-like domain, family A, member 1
ENSG00000139629	148.014	1.82584	0.266459	6.85221	7.27e-12	5.91e-11	GALNT6	11226	protein_coding	polypeptide N-acetylgalactosaminyltransferase 6
ENSG00000139641	150.153	-1.60661	0.14725	-10.9108	1.02e-27	1.06e-25	ESYT1	23344	protein_coding	extended synaptotagmin-like protein 1
ENSG00000139737	166.222	-1.92331	0.271027	-7.09639	1.28e-12	1.17e-11	SLAIN1	122060	protein_coding	SLAIN motif family, member 1
ENSG00000139793	129.361	-1.66239	0.139488	-11.9177	9.57e-33	2.52e-30	MBNL2	10150	protein_coding	muscleblind-like splicing regulator 2
ENSG00000139865	162.056	2.13258	0.268499	7.94262	1.98e-15	2.85e-14	TTC6	319089	protein_coding	tetratricopeptide repeat domain 6
ENSG00000139890	135.278	2.34009	0.204369	11.4503	2.34e-30	3.95e-28	REM2	161253	protein_coding	RAS (RAD and GEM)-like GTP binding 2
ENSG00000140009	168.306	-1.83839	0.231199	-7.95154	1.84e-15	2.67e-14	ESR2	2100	protein_coding	estrogen receptor 2 (ER beta)
ENSG00000140090	177.611	-1.518	0.436913	-3.47439	0.000512023	0.00128452	SLC24A4	123041	protein_coding	solute carrier family 24 (sodium/potassium/calcium exchanger), member 4
ENSG00000140092	140.653	-1.68902	0.216854	-7.78871	6.77e-15	8.93e-14	FBLN5	10516	protein_coding	fibulin 5
ENSG00000140199	139.472	-1.57407	0.148224	-10.6195	2.42e-26	2e-24	SLC12A6	9990	protein_coding	solute carrier family 12 (potassium/chloride transporter), member 6
ENSG00000140285	149.917	-1.87085	0.24525	-7.62834	2.38e-14	2.87e-13	FGF7	2252	protein_coding	fibroblast growth factor 7
ENSG00000140459	141.139	-1.84628	0.291672	-6.33	2.45e-10	1.58e-09	CYP11A1	1583	protein_coding	cytochrome P450, family 11, subfamily A, polypeptide 1
ENSG00000140545	124.889	-1.53126	0.222723	-6.87516	6.19e-12	5.09e-11	MFGE8	4240	protein_coding	milk fat globule-EGF factor 8 protein
ENSG00000140557	230.056	-1.74656	0.391051	-4.46634	7.96e-06	2.68e-05	ST8SIA2	8128	protein_coding	ST8 alpha-N-acetyl-neuraminide alpha-2,8-sialyltransferase 2
ENSG00000140623	307.222	2.77621	0.331196	8.38237	5.19e-17	9.45e-16	2017-09-12	124404	protein_coding	septin 12
ENSG00000140968	191.917	-1.99193	0.262778	-7.58026	3.45e-14	4.04e-13	IRF8	3394	protein_coding	interferon regulatory factor 8
ENSG00000141255	342.819	-1.76524	0.527528	-3.34625	0.000819111	0.00198363	SPATA22	84690	protein_coding	spermatogenesis associated 22
ENSG00000141294	145.292	1.72972	0.191899	9.01367	1.99e-19	5.37e-18	LRRC46	90506	protein_coding	leucine rich repeat containing 46
ENSG00000141449	297.931	2.41708	0.312098	7.74463	9.59e-15	1.24e-13	GREB1L	80000	protein_coding	growth regulation by estrogen in breast cancer-like
ENSG00000141519	143.917	1.91921	0.232879	8.24123	1.7e-16	2.89e-15	CCDC40	55036	protein_coding	coiled-coil domain containing 40
ENSG00000141570	148.528	1.91022	0.210083	9.09269	9.66e-20	2.74e-18	CBX8	57332	protein_coding	chromobox homolog 8
ENSG00000141854	134.25	2.09109	0.183521	11.3943	4.46e-30	7.29e-28	CTB-55O6.8	113230	protein_coding	uncharacterized protein LOC113230
ENSG00000141977	227.333	2.12551	0.478752	4.43969	9.01e-06	3e-05	CIB3	117286	protein_coding	calcium and integrin binding family member 3
ENSG00000142102	319.222	2.30556	0.317303	7.26614	3.7e-13	3.68e-12	ATHL1	80162	protein_coding	ATH1, acid trehalase-like 1 (yeast)
ENSG00000142252	128.194	1.67832	0.132011	12.7135	4.98e-37	2.44e-34	GEMIN7	79760	protein_coding	gem (nuclear organelle) associated protein 7
ENSG00000142273	134.708	1.76565	0.244775	7.21335	5.46e-13	5.28e-12	CBLC	23624	protein_coding	Cbl proto-oncogene C, E3 ubiquitin protein ligase
ENSG00000142408	210.444	1.57047	0.342762	4.58181	4.61e-06	1.61e-05	CACNG8	59283	protein_coding	calcium channel, voltage-dependent, gamma subunit 8
ENSG00000142583	203.028	-1.73392	0.272565	-6.36149	2e-10	1.3e-09	SLC2A5	6518	protein_coding	solute carrier family 2 (facilitated glucose/fructose transporter), member 5
ENSG00000142606	117.653	1.87337	0.129938	14.4174	4.02e-47	1.68e-43	MMEL1	79258	protein_coding	membrane metallo-endopeptidase-like 1
ENSG00000142609	326.139	2.31141	0.365125	6.33045	2.44e-10	1.57e-09	CFAP74	85452	protein_coding	cilia and flagella associated protein 74
ENSG00000142619	263.528	1.66693	0.426895	3.90477	9.43e-05	0.000268518	PADI3	51702	protein_coding	peptidyl arginine deiminase, type III
ENSG00000142621	181.194	1.66468	0.291228	5.71606	1.09e-08	5.55e-08	FHAD1	114827	protein_coding	forkhead-associated (FHA) phosphopeptide binding domain 1
ENSG00000142627	118.708	-1.63209	0.161623	-10.0981	5.63e-24	3.19e-22	EPHA2	1969	protein_coding	EPH receptor A2
ENSG00000142675	129.903	1.65045	0.226164	7.29756	2.93e-13	2.98e-12	CNKSR1	10256	protein_coding	connector enhancer of kinase suppressor of Ras 1
ENSG00000142694	170.847	1.65527	0.211018	7.84422	4.36e-15	5.93e-14	EVA1B	55194	protein_coding	eva-1 homolog B (C. elegans)
ENSG00000142910	123.014	-1.52437	0.21365	-7.13489	9.69e-13	9e-12	TINAGL1	64129	protein_coding	tubulointerstitial nephritis antigen-like 1
ENSG00000142959	198.722	1.91851	0.293239	6.5425	6.05e-11	4.29e-10	BEST4	266675	protein_coding	bestrophin 4
ENSG00000143320	214.431	2.54938	0.276084	9.23407	2.61e-20	8.19e-19	CRABP2	1382	protein_coding	cellular retinoic acid binding protein 2
ENSG00000143340	473.486	-1.60396	0.533988	-3.00374	0.00266682	0.00585831	FAM163A	148753	protein_coding	family with sequence similarity 163, member A
ENSG00000143344	140.806	-1.96745	0.156807	-12.5469	4.13e-36	1.83e-33	RGL1	23179	protein_coding	ral guanine nucleotide dissociation stimulator-like 1
ENSG00000143369	253.097	2.08114	0.319585	6.51202	7.41e-11	5.19e-10	ECM1	1893	protein_coding	extracellular matrix protein 1
ENSG00000143412	169.597	1.73121	0.228885	7.56368	3.92e-14	4.55e-13	ANXA9	8416	protein_coding	annexin A9
ENSG00000143473	337.278	1.92283	0.39803	4.83087	1.36e-06	5.11e-06	KCNH1	3756	protein_coding	potassium channel, voltage gated eag related subfamily H, member 1
ENSG00000143578	140.444	2.08884	0.188494	11.0817	1.54e-28	1.82e-26	CREB3L4	148327	protein_coding	cAMP responsive element binding protein 3-like 4
ENSG00000143631	133.861	-1.8593	0.317858	-5.84946	4.93e-09	2.63e-08	FLG	2312	protein_coding	filaggrin
ENSG00000143632	298.861	3.26594	0.352642	9.26135	2.02e-20	6.52e-19	ACTA1	58	protein_coding	actin, alpha 1, skeletal muscle
ENSG00000143748	159.042	1.66645	0.167016	9.97779	1.91e-23	9.97e-22	NVL	4931	protein_coding	nuclear VCP-like
ENSG00000143768	267.958	-1.69482	0.434288	-3.90252	9.52e-05	0.000270882	LEFTY2	7044	protein_coding	left-right determination factor 2
ENSG00000143772	141.292	-1.56577	0.15527	-10.0842	6.49e-24	3.61e-22	ITPKB	3707	protein_coding	inositol-trisphosphate 3-kinase B
ENSG00000143793	160.486	2.1148	0.191028	11.0707	1.74e-28	2.03e-26	C1orf35	79169	protein_coding	chromosome 1 open reading frame 35
ENSG00000143869	386.014	-2.12067	0.474072	-4.47332	7.7e-06	2.6e-05	GDF7	151449	protein_coding	growth differentiation factor 7
ENSG00000144031	153.778	-1.78819	0.235975	-7.57786	3.51e-14	4.11e-13	ANKRD53	79998	protein_coding	ankyrin repeat domain 53
ENSG00000144063	172.25	-2.01666	0.284918	-7.07804	1.46e-12	1.32e-11	MALL	7851	protein_coding	mal, T-cell differentiation protein-like
ENSG00000144278	259.694	-1.70076	0.365825	-4.6491	3.33e-06	1.19e-05	GALNT13	114805	protein_coding	polypeptide N-acetylgalactosaminyltransferase 13
ENSG00000144407	279.014	-1.7837	0.37096	-4.80833	1.52e-06	5.69e-06	PTH2R	5746	protein_coding	parathyroid hormone 2 receptor
ENSG00000144485	204.278	2.04865	0.237785	8.61556	6.96e-18	1.45e-16	HES6	55502	protein_coding	hes family bHLH transcription factor 6
ENSG00000144668	132.667	-1.84019	0.181008	-10.1663	2.8e-24	1.67e-22	ITGA9	3680	protein_coding	integrin, alpha 9
ENSG00000144681	139.5	-1.81017	0.301358	-6.00671	1.89e-09	1.07e-08	STAC	6769	protein_coding	SH3 and cysteine rich domain
ENSG00000144724	138.319	-1.71071	0.168657	-10.1431	3.56e-24	2.1e-22	PTPRG	5793	protein_coding	protein tyrosine phosphatase, receptor type, G
ENSG00000144730	190.264	-1.85247	0.274437	-6.75008	1.48e-11	1.15e-10	IL17RD	54756	protein_coding	interleukin 17 receptor D
ENSG00000144843	125.014	-1.50763	0.161903	-9.3119	1.26e-20	4.16e-19	ADPRH	141	protein_coding	ADP-ribosylarginine hydrolase
ENSG00000144857	134.75	-1.6197	0.21662	-7.47715	7.6e-14	8.45e-13	BOC	91653	protein_coding	BOC cell adhesion associated, oncogene regulated
ENSG00000145113	284.625	-2.00504	0.350516	-5.72026	1.06e-08	5.42e-08	MUC4	4585	protein_coding	mucin 4, cell surface associated
ENSG00000145147	141.042	-1.62812	0.221402	-7.35368	1.93e-13	2.01e-12	SLIT2	9353	protein_coding	slit guidance ligand 2
ENSG00000145283	189.194	-2.02164	0.341696	-5.91648	3.29e-09	1.8e-08	SLC10A6	345274	protein_coding	solute carrier family 10 (sodium/bile acid cotransporter), member 6
ENSG00000145358	178.986	-1.81928	0.324464	-5.60704	2.06e-08	1.01e-07	DDIT4L	115265	protein_coding	DNA-damage-inducible transcript 4-like
ENSG00000145362	179	-1.95463	0.25227	-7.74815	9.32e-15	1.2e-13	ANK2	287	protein_coding	ankyrin 2, neuronal
ENSG00000145391	124.778	-1.6864	0.14923	-11.3007	1.3e-29	1.93e-27	SETD7	80854	protein_coding	SET domain containing (lysine methyltransferase) 7
ENSG00000145431	126.194	-1.6284	0.164989	-9.86976	5.63e-23	2.67e-21	PDGFC	56034	protein_coding	platelet derived growth factor C
ENSG00000145451	1144.57	-1.53114	0.509705	-3.00398	0.00266473	0.00585453	GLRA3	8001	protein_coding	glycine receptor, alpha 3
ENSG00000145491	200.694	1.93063	0.361532	5.34013	9.29e-08	4.14e-07	ROPN1L	83853	protein_coding	rhophilin associated tail protein 1-like
ENSG00000145526	1266.08	1.94444	0.532498	3.65154	0.000260674	0.00068869	CDH18	1016	protein_coding	cadherin 18, type 2
ENSG00000145675	122.667	-1.57584	0.162456	-9.70011	3.01e-22	1.3e-20	PIK3R1	5295	protein_coding	phosphoinositide-3-kinase, regulatory subunit 1 (alpha)
ENSG00000145730	132.875	-1.51255	0.157948	-9.57628	1.01e-21	4.03e-20	PAM	5066	protein_coding	peptidylglycine alpha-amidating monooxygenase
ENSG00000145777	149.972	-1.98518	0.376979	-5.26603	1.39e-07	6.05e-07	TSLP	85480	protein_coding	thymic stromal lymphopoietin
ENSG00000145911	178.222	1.68647	0.266456	6.32924	2.46e-10	1.59e-09	N4BP3	23138	protein_coding	NEDD4 binding protein 3
ENSG00000146013	221.875	-1.56602	0.321113	-4.87685	1.08e-06	4.12e-06	GFRA3	2676	protein_coding	GDNF family receptor alpha 3
ENSG00000146072	162.5	-2.07175	0.225659	-9.18089	4.28e-20	1.29e-18	TNFRSF21	27242	protein_coding	tumor necrosis factor receptor superfamily, member 21
ENSG00000146090	260.597	-2.54929	0.340156	-7.49448	6.66e-14	7.46e-13	RASGEF1C	255426	protein_coding	RasGEF domain family, member 1C
ENSG00000146122	189.931	-2.47043	0.207064	-11.9307	8.19e-33	2.17e-30	DAAM2	23500	protein_coding	dishevelled associated activator of morphogenesis 2
ENSG00000146205	259.472	1.86571	0.303725	6.14276	8.11e-10	4.84e-09	ANO7	50636	protein_coding	anoctamin 7
ENSG00000146477	380.139	-3.48807	0.324651	-10.744	6.32e-27	5.75e-25	SLC22A3	6581	protein_coding	solute carrier family 22 (organic cation transporter), member 3
ENSG00000146555	168.097	-1.90497	0.261675	-7.27991	3.34e-13	3.36e-12	SDK1	221935	protein_coding	sidekick cell adhesion molecule 1
ENSG00000146592	150.819	-1.60005	0.230988	-6.92699	4.3e-12	3.62e-11	CREB5	9586	protein_coding	cAMP responsive element binding protein 5
ENSG00000146648	292.125	-3.22553	0.232441	-13.8768	8.76e-44	1.64e-40	EGFR	1956	protein_coding	epidermal growth factor receptor
ENSG00000146839	346.611	2.81877	0.380352	7.41095	1.25e-13	1.35e-12	ZAN	7455	protein_coding	zonadhesin (gene/pseudogene)
ENSG00000146966	225.722	-2.44729	0.186982	-13.0883	3.84e-39	2.98e-36	DENND2A	27147	protein_coding	DENN/MADD domain containing 2A
ENSG00000147010	164.028	-1.54686	0.206318	-7.49745	6.51e-14	7.3e-13	SH3KBP1	30011	protein_coding	SH3-domain kinase binding protein 1
ENSG00000147027	152.875	-2.05844	0.217774	-9.4522	3.32e-21	1.23e-19	TMEM47	83604	protein_coding	transmembrane protein 47
ENSG00000147234	239.361	1.75588	0.354955	4.94677	7.55e-07	2.95e-06	FRMPD3	84443	protein_coding	FERM and PDZ domain containing 3
ENSG00000147526	157.972	-1.5321	0.221715	-6.91023	4.84e-12	4.04e-11	TACC1	6867	protein_coding	transforming, acidic coiled-coil containing protein 1
ENSG00000147535	142.778	1.59274	0.172989	9.20715	3.35e-20	1.03e-18	PLPP5	84513	protein_coding	phosphatidic acid phosphatase type 2 domain containing 1B
ENSG00000147606	291.806	-2.55896	0.348667	-7.33926	2.15e-13	2.23e-12	SLC26A7	115111	protein_coding	solute carrier family 26 (anion exchanger), member 7
ENSG00000147852	192.097	-2.42249	0.267602	-9.0526	1.4e-19	3.86e-18	VLDLR	7436	protein_coding	very low density lipoprotein receptor
ENSG00000147862	122.764	-1.55295	0.169695	-9.15142	5.62e-20	1.66e-18	NFIB	4781	protein_coding	nuclear factor I/B
ENSG00000147872	257.264	-2.53146	0.274939	-9.20737	3.34e-20	1.03e-18	PLIN2	123	protein_coding	perilipin 2
ENSG00000148053	183.056	-2.40166	0.310935	-7.72399	1.13e-14	1.44e-13	NTRK2	4915	protein_coding	neurotrophic tyrosine kinase, receptor, type 2
ENSG00000148123	204.417	-2.12942	0.384996	-5.53101	3.18e-08	1.51e-07	PLPPR1	54886	protein_coding	lipid phosphate phosphatase-related protein type 1
ENSG00000148143	128.208	-1.51665	0.212778	-7.12784	1.02e-12	9.45e-12	ZNF462	58499	protein_coding	zinc finger protein 462
ENSG00000148339	163.597	-1.70638	0.234639	-7.27235	3.53e-13	3.53e-12	SLC25A25	114789	protein_coding	solute carrier family 25 (mitochondrial carrier; phosphate carrier), member 25
ENSG00000148362	169.361	2.35814	0.204953	11.5058	1.23e-30	2.23e-28	C9orf142	286257	protein_coding	chromosome 9 open reading frame 142
ENSG00000148400	133.542	-1.53516	0.145427	-10.5563	4.75e-26	3.78e-24	NOTCH1	4851	protein_coding	notch 1
ENSG00000148468	112	-1.57686	0.198654	-7.93768	2.06e-15	2.96e-14	FAM171A1	221061	protein_coding	family with sequence similarity 171, member A1
ENSG00000148513	529.861	3.29695	0.403804	8.16472	3.22e-16	5.26e-15	ANKRD30A	91074	protein_coding	ankyrin repeat domain 30A
ENSG00000148541	141.347	-1.50465	0.246518	-6.10363	1.04e-09	6.09e-09	FAM13C	220965	protein_coding	family with sequence similarity 13, member C
ENSG00000148700	120.931	-1.50276	0.163754	-9.17698	4.43e-20	1.34e-18	ADD3	120	protein_coding	adducin 3 (gamma)
ENSG00000148730	147.083	-1.88026	0.159223	-11.8089	3.51e-32	8.1e-30	EIF4EBP2	1979	protein_coding	eukaryotic translation initiation factor 4E binding protein 2
ENSG00000148824	140.278	1.57954	0.172437	9.1601	5.19e-20	1.54e-18	MTG1	92170	protein_coding	mitochondrial ribosome-associated GTPase 1
ENSG00000148926	226.236	-1.93809	0.327607	-5.9159	3.3e-09	1.8e-08	ADM	133	protein_coding	adrenomedullin
ENSG00000149212	150.903	-2.05591	0.194958	-10.5454	5.33e-26	4.2e-24	SESN3	143686	protein_coding	sestrin 3
ENSG00000149243	218.347	2.50827	0.260691	9.62164	6.48e-22	2.66e-20	KLHL35	283212	protein_coding	kelch-like family member 35
ENSG00000149256	175.903	-1.56145	0.298435	-5.23213	1.68e-07	7.2e-07	TENM4	26011	protein_coding	teneurin transmembrane protein 4
ENSG00000149269	214.167	1.59078	0.284458	5.59231	2.24e-08	1.09e-07	PAK1	5058	protein_coding	p21 protein (Cdc42/Rac)-activated kinase 1
ENSG00000149289	151.667	-2.13851	0.210021	-10.1823	2.38e-24	1.44e-22	ZC3H12C	85463	protein_coding	zinc finger CCCH-type containing 12C
ENSG00000149294	241.556	-2.88642	0.254846	-11.3261	9.74e-30	1.48e-27	NCAM1	4684	protein_coding	neural cell adhesion molecule 1
ENSG00000149403	230.931	1.97126	0.319869	6.1627	7.15e-10	4.3e-09	GRIK4	2900	protein_coding	glutamate receptor, ionotropic, kainate 4
ENSG00000149596	228.528	-2.21569	0.303644	-7.29699	2.94e-13	2.99e-12	JPH2	57158	protein_coding	junctophilin 2
ENSG00000149609	127.097	1.83768	0.212673	8.64091	5.58e-18	1.19e-16	C20orf144	128864	protein_coding	chromosome 20 open reading frame 144
ENSG00000149743	156.403	1.72111	0.174641	9.85514	6.51e-23	3.06e-21	TRPT1	83707	protein_coding	tRNA phosphotransferase 1
ENSG00000149926	297.917	3.02352	0.335791	9.00418	2.17e-19	5.8e-18	FAM57B	83723	protein_coding	family with sequence similarity 57, member B
ENSG00000149927	240.167	2.87111	0.29289	9.80268	1.1e-22	5e-21	DOC2A	8448	protein_coding	double C2-like domains, alpha
ENSG00000149968	235.083	1.7595	0.372982	4.71737	2.39e-06	8.7e-06	MMP3	4314	protein_coding	matrix metallopeptidase 3
ENSG00000149970	153.833	-2.11013	0.261334	-8.07447	6.78e-16	1.05e-14	CNKSR2	22866	protein_coding	connector enhancer of kinase suppressor of Ras 2
ENSG00000150093	134.861	-1.86291	0.167645	-11.1123	1.09e-28	1.35e-26	ITGB1	3688	protein_coding	integrin, beta 1 (fibronectin receptor, beta polypeptide, antigen CD29 includes MDF2, MSK12)
ENSG00000150471	280.778	-3.14997	0.293211	-10.743	6.39e-27	5.8e-25	ADGRL3	23284	protein_coding	adhesion G protein-coupled receptor L3
ENSG00000150510	147.667	-1.93132	0.210022	-9.19578	3.72e-20	1.14e-18	FAM124A	220108	protein_coding	family with sequence similarity 124A
ENSG00000150667	289.819	2.72104	0.318815	8.53486	1.4e-17	2.79e-16	FSIP1	161835	protein_coding	fibrous sheath interacting protein 1
ENSG00000150873	204.111	1.53675	0.337458	4.5539	5.27e-06	1.82e-05	C2orf50	130813	protein_coding	chromosome 2 open reading frame 50
ENSG00000150907	169.611	-2.22328	0.181033	-12.2811	1.14e-34	4.14e-32	FOXO1	2308	protein_coding	forkhead box O1
ENSG00000151079	146.042	-1.58439	0.320911	-4.93717	7.93e-07	3.09e-06	KCNA6	3742	protein_coding	potassium channel, voltage gated shaker related subfamily A, member 6
ENSG00000151136	168.792	-1.56967	0.262997	-5.96839	2.4e-09	1.34e-08	BTBD11	121551	protein_coding	BTB (POZ) domain containing 11
ENSG00000151320	157.958	-2.10605	0.236907	-8.88979	6.12e-19	1.53e-17	AKAP6	9472	protein_coding	A kinase (PRKA) anchor protein 6
ENSG00000151491	145.528	-1.76893	0.159711	-11.0758	1.64e-28	1.93e-26	EPS8	2059	protein_coding	epidermal growth factor receptor pathway substrate 8
ENSG00000151702	164.514	-1.75611	0.206217	-8.51582	1.65e-17	3.25e-16	FLI1	2313	protein_coding	Fli-1 proto-oncogene, ETS transcription factor
ENSG00000151726	402.833	-3.40915	0.298773	-11.4105	3.71e-30	6.11e-28	ACSL1	2180	protein_coding	acyl-CoA synthetase long-chain family member 1
ENSG00000151835	142.014	-1.51818	0.178399	-8.51007	1.74e-17	3.4e-16	SACS	26278	protein_coding	sacsin molecular chaperone
ENSG00000151882	306.583	-2.16868	0.335903	-6.45628	1.07e-10	7.31e-10	CCL28	56477	protein_coding	chemokine (C-C motif) ligand 28
ENSG00000152049	384.319	1.89787	0.36521	5.19666	2.03e-07	8.63e-07	KCNE4	23704	protein_coding	potassium channel, voltage gated subfamily E regulatory beta subunit 4
ENSG00000152076	180.903	2.25901	0.273878	8.24822	1.61e-16	2.73e-15	CCDC74B	91409	protein_coding	coiled-coil domain containing 74B
ENSG00000152092	197.153	-2.42454	0.313951	-7.72267	1.14e-14	1.45e-13	ASTN1	460	protein_coding	astrotactin 1
ENSG00000152104	134.986	-1.66438	0.176165	-9.44781	3.46e-21	1.28e-19	PTPN14	5784	protein_coding	protein tyrosine phosphatase, non-receptor type 14
ENSG00000152128	155.681	-1.84235	0.249754	-7.37664	1.62e-13	1.72e-12	TMEM163	81615	protein_coding	transmembrane protein 163
ENSG00000152207	197.097	-2.20486	0.318427	-6.92424	4.38e-12	3.68e-11	CYSLTR2	57105	protein_coding	cysteinyl leukotriene receptor 2
ENSG00000152292	217.75	2.04252	0.327873	6.22962	4.68e-10	2.89e-09	SH2D6	284948	protein_coding	SH2 domain containing 6
ENSG00000152467	178.958	1.83177	0.294871	6.2121	5.23e-10	3.2e-09	ZSCAN1	284312	protein_coding	zinc finger and SCAN domain containing 1
ENSG00000152582	158.792	1.6857	0.207739	8.11452	4.88e-16	7.73e-15	SPEF2	79925	protein_coding	sperm flagellar 2
ENSG00000152611	426.486	2.21824	0.538308	4.12077	3.78e-05	0.000114221	CAPSL	133690	protein_coding	calcyphosine-like
ENSG00000152669	270.111	2.61232	0.35016	7.46037	8.63e-14	9.5e-13	CCNO	10309	protein_coding	cyclin O
ENSG00000152784	149.639	-1.67381	0.262858	-6.36775	1.92e-10	1.25e-09	PRDM8	56978	protein_coding	PR domain containing 8
ENSG00000152785	727.347	-3.33419	0.486936	-6.84728	7.53e-12	6.1e-11	BMP3	651	protein_coding	bone morphogenetic protein 3
ENSG00000153132	186.194	2.45932	0.296796	8.28623	1.17e-16	2.03e-15	CLGN	1047	protein_coding	calmegin
ENSG00000153162	278.153	-2.92469	0.291258	-10.0416	1e-23	5.43e-22	BMP6	654	protein_coding	bone morphogenetic protein 6
ENSG00000153495	193.694	1.79556	0.312397	5.74768	9.05e-09	4.66e-08	TEX29	121793	protein_coding	testis expressed 29
ENSG00000153820	1173.79	-3.62313	0.487011	-7.43952	1.01e-13	1.1e-12	SPHKAP	80309	protein_coding	SPHK1 interactor, AKAP domain containing
ENSG00000153823	356.625	-3.13073	0.294353	-10.6359	2.03e-26	1.71e-24	PID1	55022	protein_coding	phosphotyrosine interaction domain containing 1
ENSG00000153902	183.514	-1.72131	0.291937	-5.89616	3.72e-09	2.02e-08	LGI4	163175	protein_coding	leucine-rich repeat LGI family, member 4
ENSG00000153982	178.694	1.63309	0.242235	6.74176	1.56e-11	1.21e-10	GDPD1	284161	protein_coding	glycerophosphodiester phosphodiesterase domain containing 1
ENSG00000154080	338	-2.23915	0.42872	-5.22287	1.76e-07	7.55e-07	CHST9	83539	protein_coding	carbohydrate (N-acetylgalactosamine 4-0) sulfotransferase 9
ENSG00000154099	173.139	1.79722	0.228539	7.86393	3.72e-15	5.13e-14	DNAAF1	123872	protein_coding	dynein, axonemal, assembly factor 1
ENSG00000154162	396.222	-2.66039	0.416198	-6.39213	1.64e-10	1.08e-09	CDH12	1010	protein_coding	cadherin 12, type 2 (N-cadherin 2)
ENSG00000154229	196.167	-1.95616	0.269224	-7.2659	3.71e-13	3.69e-12	PRKCA	5578	protein_coding	protein kinase C, alpha
ENSG00000154493	478.125	-2.55193	0.430109	-5.93322	2.97e-09	1.64e-08	C10orf90	118611	protein_coding	chromosome 10 open reading frame 90
ENSG00000154529	163.389	-1.8843	0.285597	-6.59776	4.17e-11	3.03e-10	CNTNAP3B	728577	protein_coding	contactin associated protein-like 3B
ENSG00000154678	200.375	-1.94008	0.312468	-6.20889	5.34e-10	3.27e-09	PDE1C	5137	protein_coding	phosphodiesterase 1C, calmodulin-dependent 70kDa
ENSG00000154783	140.639	-1.76157	0.216097	-8.15175	3.59e-16	5.81e-15	FGD5	152273	protein_coding	FYVE, RhoGEF and PH domain containing 5
ENSG00000154822	174.472	-2.39537	0.198614	-12.0604	1.71e-33	5.21e-31	PLCL2	23228	protein_coding	phospholipase C-like 2
ENSG00000154856	223.889	-2.60451	0.253522	-10.2733	9.3e-25	6e-23	APCDD1	147495	protein_coding	adenomatosis polyposis coli down-regulated 1
ENSG00000154917	120.958	-1.51738	0.216716	-7.00172	2.53e-12	2.21e-11	RAB6B	51560	protein_coding	RAB6B, member RAS oncogene family
ENSG00000154928	303.75	-2.78295	0.286525	-9.71276	2.66e-22	1.15e-20	EPHB1	2047	protein_coding	EPH receptor B1
ENSG00000155016	122.514	-1.87418	0.171025	-10.9585	6.05e-28	6.48e-26	CYP2U1	113612	protein_coding	cytochrome P450, family 2, subfamily U, polypeptide 1
ENSG00000155090	160	-1.53249	0.185505	-8.26118	1.44e-16	2.47e-15	KLF10	7071	protein_coding	Kruppel-like factor 10
ENSG00000155367	145.083	2.49458	0.230649	10.8155	2.91e-27	2.75e-25	PPM1J	333926	protein_coding	protein phosphatase, Mg2+/Mn2+ dependent, 1J
ENSG00000155380	128.75	-1.72411	0.193076	-8.92968	4.27e-19	1.09e-17	SLC16A1	6566	protein_coding	solute carrier family 16 (monocarboxylate transporter), member 1
ENSG00000155530	192.917	2.17481	0.262709	8.27838	1.25e-16	2.16e-15	LRGUK	136332	protein_coding	leucine-rich repeats and guanylate kinase domain containing
ENSG00000155659	166.444	-1.63545	0.239577	-6.82644	8.7e-12	7e-11	VSIG4	11326	protein_coding	V-set and immunoglobulin domain containing 4
ENSG00000155760	184.083	-1.92155	0.288128	-6.66909	2.57e-11	1.94e-10	FZD7	8324	protein_coding	frizzled class receptor 7
ENSG00000155816	229.986	-2.2332	0.343442	-6.50242	7.9e-11	5.51e-10	FMN2	56776	protein_coding	formin 2
ENSG00000155897	338.194	-1.53737	0.530589	-2.89748	0.00376176	0.00802871	ADCY8	114	protein_coding	adenylate cyclase 8 (brain)
ENSG00000155966	177.139	-2.18347	0.302392	-7.22064	5.17e-13	5.03e-12	AFF2	2334	protein_coding	AF4/FMR2 family, member 2
ENSG00000156076	712.153	-2.36444	0.469873	-5.03207	4.85e-07	1.95e-06	WIF1	11197	protein_coding	WNT inhibitory factor 1
ENSG00000156127	138	1.66548	0.221856	7.50701	6.05e-14	6.83e-13	BATF	10538	protein_coding	basic leucine zipper transcription factor, ATF-like
ENSG00000156218	210.556	-1.50534	0.315991	-4.76385	1.9e-06	7e-06	ADAMTSL3	57188	protein_coding	ADAMTS-like 3
ENSG00000156284	262.764	-1.95241	0.377611	-5.17042	2.34e-07	9.86e-07	CLDN8	9073	protein_coding	claudin 8
ENSG00000156564	196.792	2.32052	0.420849	5.5139	3.51e-08	1.66e-07	LRFN2	57497	protein_coding	leucine rich repeat and fibronectin type III domain containing 2
ENSG00000156873	129.958	2.33111	0.176465	13.21	7.68e-40	7.19e-37	PHKG2	5261	protein_coding	phosphorylase kinase, gamma 2 (testis)
ENSG00000156920	423.583	-1.89465	0.555722	-3.40934	0.0006512	0.00160496	ADGRG4	139378	protein_coding	adhesion G protein-coupled receptor G4
ENSG00000157168	260.042	-1.73274	0.387337	-4.47348	7.7e-06	2.6e-05	NRG1	3084	protein_coding	neuregulin 1
ENSG00000157240	173.444	-1.69438	0.238516	-7.10385	1.21e-12	1.11e-11	FZD1	8321	protein_coding	frizzled class receptor 1
ENSG00000157303	210.569	2.30974	0.284872	8.10799	5.15e-16	8.12e-15	SUSD3	203328	protein_coding	sushi domain containing 3
ENSG00000157388	213.292	2.12844	0.260178	8.18072	2.82e-16	4.65e-15	CACNA1D	776	protein_coding	calcium channel, voltage-dependent, L type, alpha 1D subunit
ENSG00000157510	179.722	-1.73244	0.239892	-7.22175	5.13e-13	4.99e-12	AFAP1L1	134265	protein_coding	actin filament associated protein 1-like 1
ENSG00000157613	149.417	2.03162	0.24678	8.23253	1.83e-16	3.1e-15	CREB3L1	90993	protein_coding	cAMP responsive element binding protein 3-like 1
ENSG00000157617	157.597	-1.80589	0.202937	-8.89877	5.65e-19	1.41e-17	C2CD2	25966	protein_coding	C2 calcium-dependent domain containing 2
ENSG00000157654	315.681	-2.63961	0.53613	-4.92345	8.5e-07	3.3e-06	PALM2-AKAP2	445815	protein_coding	PALM2-AKAP2 readthrough
ENSG00000157765	575.389	-1.67872	0.443615	-3.78419	0.000154212	0.0004244	SLC34A2	10568	protein_coding	solute carrier family 34 (type II sodium/phosphate cotransporter), member 2
ENSG00000157766	181.167	1.77664	0.318676	5.57506	2.47e-08	1.2e-07	ACAN	176	protein_coding	aggrecan
ENSG00000157778	136.069	1.87707	0.158683	11.829	2.76e-32	6.47e-30	PSMG3	84262	protein_coding	proteasome (prosome, macropain) assembly chaperone 3
ENSG00000157782	181.986	-1.52523	0.316094	-4.82525	1.4e-06	5.25e-06	CABP1	9478	protein_coding	calcium binding protein 1
ENSG00000158062	138.583	1.71497	0.156505	10.9579	6.09e-28	6.5e-26	UBXN11	91544	protein_coding	UBX domain protein 11
ENSG00000158186	254.514	-2.81165	0.233366	-12.0482	1.98e-33	5.82e-31	MRAS	22808	protein_coding	muscle RAS oncogene homolog
ENSG00000158301	134.972	-1.5558	0.171054	-9.09542	9.42e-20	2.68e-18	GPRASP2	114928	protein_coding	G protein-coupled receptor associated sorting protein 2
ENSG00000158428	180.333	1.85768	0.25883	7.17721	7.11e-13	6.75e-12	CATIP	375307	protein_coding	ciliogenesis associated TTC17 interacting protein
ENSG00000158445	341.319	-3.43945	0.30953	-11.1119	1.1e-28	1.35e-26	KCNB1	3745	protein_coding	potassium channel, voltage gated Shab related subfamily B, member 1
ENSG00000158458	170.847	-2.46608	0.289995	-8.50387	1.83e-17	3.58e-16	NRG2	9542	protein_coding	neuregulin 2
ENSG00000158483	143.292	1.81493	0.178982	10.1403	3.66e-24	2.15e-22	FAM86C1	55199	protein_coding	family with sequence similarity 86, member C1
ENSG00000158571	407.153	-2.08323	0.357127	-5.83331	5.43e-09	2.88e-08	PFKFB1	5207	protein_coding	6-phosphofructo-2-kinase/fructose-2,6-biphosphatase 1
ENSG00000158786	321.347	2.66746	0.383345	6.95837	3.44e-12	2.94e-11	PLA2G2F	64600	protein_coding	phospholipase A2, group IIF
ENSG00000158887	255.903	-2.33454	0.301015	-7.75557	8.79e-15	1.14e-13	MPZ	4359	protein_coding	myelin protein zero
ENSG00000158966	159.278	-1.88437	0.205719	-9.15991	5.19e-20	1.54e-18	CACHD1	57685	protein_coding	cache domain containing 1
ENSG00000159063	248.431	1.86356	0.292047	6.38101	1.76e-10	1.16e-09	ALG8	79053	protein_coding	ALG8, alpha-1,3-glucosyltransferase
ENSG00000159200	170.486	-1.6411	0.251093	-6.53581	6.33e-11	4.48e-10	RCAN1	1827	protein_coding	regulator of calcineurin 1
ENSG00000159208	144.569	1.58468	0.226925	6.98327	2.88e-12	2.49e-11	CIART	148523	protein_coding	circadian associated repressor of transcription
ENSG00000159214	137.194	2.4544	0.178671	13.737	6.1e-43	9.71e-40	CCDC24	149473	protein_coding	coiled-coil domain containing 24
ENSG00000159239	114.417	1.7176	0.163811	10.4853	1.01e-25	7.58e-24	C2orf81	388963	protein_coding	chromosome 2 open reading frame 81
ENSG00000159387	398.694	-3.01098	0.361589	-8.32709	8.29e-17	1.47e-15	IRX6	79190	protein_coding	iroquois homeobox 6
ENSG00000159915	128.083	1.67247	0.176595	9.47063	2.78e-21	1.04e-19	ZNF233	353355	protein_coding	zinc finger protein 233
ENSG00000160072	126.236	1.62058	0.15831	10.2368	1.36e-24	8.45e-23	ATAD3B	83858	protein_coding	ATPase family, AAA domain containing 3B
ENSG00000160161	203.875	1.82047	0.263456	6.90997	4.85e-12	4.05e-11	CILP2	148113	protein_coding	cartilage intermediate layer protein 2
ENSG00000160180	345.556	2.47213	0.345508	7.15507	8.36e-13	7.86e-12	TFF3	7033	protein_coding	trefoil factor 3 (intestinal)
ENSG00000160182	440.375	2.85962	0.402592	7.10301	1.22e-12	1.12e-11	TFF1	7031	protein_coding	trefoil factor 1
ENSG00000160188	136.931	2.1556	0.220525	9.77486	1.44e-22	6.45e-21	RSPH1	89765	protein_coding	radial spoke head 1 homolog (Chlamydomonas)
ENSG00000160284	155.306	1.59774	0.244192	6.54299	6.03e-11	4.28e-10	SPATC1L	84221	protein_coding	spermatogenesis and centriole associated 1-like
ENSG00000160307	344.181	-3.29072	0.336956	-9.76603	1.57e-22	7e-21	S100B	6285	protein_coding	S100 calcium binding protein B
ENSG00000160345	140.222	1.76262	0.17114	10.2993	7.1e-25	4.71e-23	C9orf116	138162	protein_coding	chromosome 9 open reading frame 116
ENSG00000160401	186.472	1.9497	0.208664	9.34373	9.3e-21	3.14e-19	CFAP157	286207	protein_coding	cilia and flagella associated protein 157
ENSG00000160408	143.875	-1.61445	0.167664	-9.62911	6.02e-22	2.48e-20	ST6GALNAC6	30815	protein_coding	ST6 (alpha-N-acetyl-neuraminyl-2,3-beta-galactosyl-1,3)-N-acetylgalactosaminide alpha-2,6-sialyltransferase 6
ENSG00000160469	163.278	1.78046	0.239871	7.42256	1.15e-13	1.24e-12	BRSK1	84446	protein_coding	BR serine/threonine kinase 1
ENSG00000160471	634.931	2.86806	0.416177	6.89144	5.52e-12	4.58e-11	COX6B2	125965	protein_coding	cytochrome c oxidase subunit VIb polypeptide 2 (testis)
ENSG00000160539	153.347	-1.64375	0.256775	-6.40151	1.54e-10	1.02e-09	PLPP7	84814	protein_coding	phosphatidic acid phosphatase type 2 domain containing 3
ENSG00000160801	193.292	-2.0636	0.282441	-7.30628	2.75e-13	2.8e-12	PTH1R	5745	protein_coding	parathyroid hormone 1 receptor
ENSG00000160813	136.819	1.89637	0.164404	11.5348	8.81e-31	1.64e-28	PPP1R35	221908	protein_coding	protein phosphatase 1, regulatory subunit 35
ENSG00000160818	141.528	1.70532	0.171436	9.94727	2.59e-23	1.32e-21	GPATCH4	54865	protein_coding	G patch domain containing 4
ENSG00000160838	210.417	1.84413	0.333028	5.53748	3.07e-08	1.46e-07	LRRC71	149499	protein_coding	leucine rich repeat containing 71
ENSG00000160963	337.917	-2.1849	0.383565	-5.69629	1.22e-08	6.18e-08	COL26A1	136227	protein_coding	collagen, type XXVI, alpha 1
ENSG00000160972	123.542	1.90773	0.145335	13.1265	2.32e-39	1.9e-36	PPP1R16A	84988	protein_coding	protein phosphatase 1, regulatory subunit 16A
ENSG00000161328	151.375	2.0888	0.208416	10.0223	1.22e-23	6.53e-22	LRRC56	115399	protein_coding	leucine rich repeat containing 56
ENSG00000161544	166.542	-1.53736	0.223128	-6.89003	5.58e-12	4.63e-11	CYGB	114757	protein_coding	cytoglobin
ENSG00000161940	157.847	-1.54738	0.23812	-6.49832	8.12e-11	5.64e-10	BCL6B	255877	protein_coding	B-cell CLL/lymphoma 6, member B
ENSG00000161981	119.222	1.64187	0.150764	10.8904	1.28e-27	1.29e-25	SNRNP25	79622	protein_coding	small nuclear ribonucleoprotein 25kDa (U11/U12)
ENSG00000161996	134.653	1.78693	0.18005	9.92463	3.25e-23	1.63e-21	WDR90	197335	protein_coding	WD repeat domain 90
ENSG00000162069	130.819	2.09346	0.232749	8.99447	2.37e-19	6.32e-18	CCDC64B	146439	protein_coding	coiled-coil domain containing 64B
ENSG00000162078	131.75	1.71897	0.283159	6.07068	1.27e-09	7.41e-09	ZG16B	124220	protein_coding	zymogen granule protein 16B
ENSG00000162433	130.889	-1.8621	0.243712	-7.64058	2.16e-14	2.63e-13	AK4	205	protein_coding	adenylate kinase 4
ENSG00000162444	244.653	-2.0874	0.324318	-6.43628	1.22e-10	8.25e-10	RBP7	116362	protein_coding	retinol binding protein 7, cellular
ENSG00000162551	179.792	-2.01282	0.219905	-9.15313	5.53e-20	1.63e-18	ALPL	249	protein_coding	alkaline phosphatase, liver/bone/kidney
ENSG00000162572	205.292	2.19657	0.247706	8.86765	7.47e-19	1.84e-17	SCNN1D	6339	protein_coding	sodium channel, non voltage gated 1 delta subunit
ENSG00000162631	949.861	2.06242	0.491806	4.19356	2.75e-05	8.49e-05	NTNG1	22854	protein_coding	netrin G1
ENSG00000162692	167.389	-1.52079	0.245414	-6.19683	5.76e-10	3.51e-09	VCAM1	7412	protein_coding	vascular cell adhesion molecule 1
ENSG00000162755	146.347	2.10321	0.165249	12.7275	4.16e-37	2.07e-34	KLHDC9	126823	protein_coding	kelch domain containing 9
ENSG00000162761	223.569	-2.17915	0.396117	-5.50128	3.77e-08	1.77e-07	LMX1A	4009	protein_coding	LIM homeobox transcription factor 1, alpha
ENSG00000162769	139.181	1.58207	0.153748	10.29	7.82e-25	5.16e-23	FLVCR1	28982	protein_coding	feline leukemia virus subgroup C cellular receptor 1
ENSG00000162779	189.819	1.62939	0.304377	5.35321	8.64e-08	3.87e-07	AXDND1	126859	protein_coding	axonemal dynein light chain domain containing 1
ENSG00000162782	175.222	1.72846	0.304511	5.67618	1.38e-08	6.9e-08	TDRD5	163589	protein_coding	tudor domain containing 5
ENSG00000162814	147.472	2.13203	0.231337	9.2161	3.08e-20	9.61e-19	SPATA17	128153	protein_coding	spermatogenesis associated 17
ENSG00000162878	224.764	-2.21301	0.27044	-8.183	2.77e-16	4.57e-15	PKDCC	91461	protein_coding	protein kinase domain containing, cytoplasmic
ENSG00000162910	136.347	1.87093	0.17106	10.9373	7.65e-28	8.01e-26	MRPL55	128308	protein_coding	mitochondrial ribosomal protein L55
ENSG00000162989	2314.97	1.85401	0.514034	3.60678	0.000310016	0.000809178	KCNJ3	3760	protein_coding	potassium channel, inwardly rectifying subfamily J, member 3
ENSG00000163017	228.361	-1.61913	0.354167	-4.57166	4.84e-06	1.68e-05	ACTG2	72	protein_coding	actin, gamma 2, smooth muscle, enteric
ENSG00000163040	161.014	2.15757	0.282784	7.62973	2.35e-14	2.84e-13	CCDC74A	90557	protein_coding	coiled-coil domain containing 74A
ENSG00000163050	161.514	-1.55853	0.194569	-8.0102	1.15e-15	1.71e-14	ADCK3	56997	protein_coding	aarF domain containing kinase 3
ENSG00000163060	444.639	3.12589	0.42889	7.28832	3.14e-13	3.17e-12	TEKT4	150483	protein_coding	tektin 4
ENSG00000163069	127.153	-1.58398	0.174268	-9.08934	9.96e-20	2.81e-18	SGCB	6443	protein_coding	sarcoglycan, beta (43kDa dystrophin-associated glycoprotein)
ENSG00000163141	165.25	1.81921	0.296407	6.13756	8.38e-10	4.99e-09	BNIPL	149428	protein_coding	BCL2/adenovirus E1B 19kD interacting protein like
ENSG00000163191	149	1.76486	0.210074	8.4011	4.42e-17	8.15e-16	S100A11	6282	protein_coding	S100 calcium binding protein A11
ENSG00000163251	255.833	-2.87203	0.247978	-11.5818	5.1e-31	1e-28	FZD5	7855	protein_coding	frizzled class receptor 5
ENSG00000163263	146.514	1.7453	0.341336	5.11313	3.17e-07	1.31e-06	C1orf189	388701	protein_coding	chromosome 1 open reading frame 189
ENSG00000163293	220.486	-1.73416	0.305161	-5.68277	1.33e-08	6.66e-08	NIPAL1	152519	protein_coding	NIPA-like domain containing 1
ENSG00000163354	222.778	1.93956	0.28202	6.87738	6.1e-12	5.02e-11	DCST2	127579	protein_coding	DC-STAMP domain containing 2
ENSG00000163357	151	1.74719	0.236995	7.37228	1.68e-13	1.77e-12	DCST1	149095	protein_coding	DC-STAMP domain containing 1
ENSG00000163430	147.736	-1.81648	0.228157	-7.96152	1.7e-15	2.48e-14	FSTL1	11167	protein_coding	follistatin-like 1
ENSG00000163449	135.667	-1.61963	0.243468	-6.65234	2.88e-11	2.15e-10	TMEM169	92691	protein_coding	transmembrane protein 169
ENSG00000163463	130.819	1.69984	0.183564	9.2602	2.04e-20	6.57e-19	KRTCAP2	200185	protein_coding	keratinocyte associated protein 2
ENSG00000163520	186.139	-2.09311	0.279972	-7.47613	7.65e-14	8.5e-13	FBLN2	2199	protein_coding	fibulin 2
ENSG00000163590	134.681	-1.92273	0.165968	-11.585	4.91e-31	9.71e-29	PPM1L	151742	protein_coding	protein phosphatase, Mg2+/Mn2+ dependent, 1L
ENSG00000163606	154.778	-1.53663	0.318102	-4.83061	1.36e-06	5.11e-06	CD200R1	131450	protein_coding	CD200 receptor 1
ENSG00000163617	159.458	1.7539	0.221345	7.92384	2.3e-15	3.29e-14	CCDC191	57577	protein_coding	KIAA1407
ENSG00000163618	282.25	2.46433	0.329203	7.48573	7.11e-14	7.95e-13	CADPS	8618	protein_coding	Ca++-dependent secretion activator
ENSG00000163638	147.347	-1.66743	0.228156	-7.30826	2.71e-13	2.76e-12	ADAMTS9	56999	protein_coding	ADAM metallopeptidase with thrombospondin type 1 motif, 9
ENSG00000163661	232.153	-1.68496	0.407692	-4.13293	3.58e-05	0.000108815	PTX3	5806	protein_coding	pentraxin 3, long
ENSG00000163689	172.069	1.53947	0.246927	6.23453	4.53e-10	2.81e-09	C3orf67	200844	protein_coding	chromosome 3 open reading frame 67
ENSG00000163735	448.375	-2.7656	0.507008	-5.45474	4.9e-08	2.27e-07	CXCL5	6374	protein_coding	chemokine (C-X-C motif) ligand 5
ENSG00000163739	148.042	-1.50101	0.305365	-4.91545	8.86e-07	3.43e-06	CXCL1	2919	protein_coding	chemokine (C-X-C motif) ligand 1 (melanoma growth stimulating activity, alpha)
ENSG00000163794	183.194	2.3211	0.231248	10.0373	1.05e-23	5.65e-22	UCN	7349	protein_coding	urocortin
ENSG00000163827	206.514	-1.68229	0.331438	-5.07571	3.86e-07	1.58e-06	LRRC2	79442	protein_coding	leucine rich repeat containing 2
ENSG00000164023	127.639	-1.62647	0.217861	-7.46567	8.29e-14	9.15e-13	SGMS2	166929	protein_coding	sphingomyelin synthase 2
ENSG00000164047	695.528	2.28331	0.5533	4.12672	3.68e-05	0.000111572	CAMP	820	protein_coding	cathelicidin antimicrobial peptide
ENSG00000164078	141.319	1.65486	0.22698	7.2908	3.08e-13	3.12e-12	MST1R	4486	protein_coding	macrophage stimulating 1 receptor
ENSG00000164099	185.764	-2.23791	0.264878	-8.44883	2.94e-17	5.58e-16	PRSS12	8492	protein_coding	protease, serine, 12 (neurotrypsin, motopsin)
ENSG00000164120	824.944	-2.02193	0.45983	-4.39713	1.1e-05	3.6e-05	HPGD	3248	protein_coding	hydroxyprostaglandin dehydrogenase 15-(NAD)
ENSG00000164221	136.083	1.69554	0.165269	10.2593	1.08e-24	6.86e-23	CCDC112	153733	protein_coding	coiled-coil domain containing 112
ENSG00000164236	237.361	-2.13052	0.354512	-6.00974	1.86e-09	1.06e-08	ANKRD33B	651746	protein_coding	ankyrin repeat domain 33B
ENSG00000164303	216.819	-2.43554	0.331959	-7.33687	2.19e-13	2.27e-12	ENPP6	133121	protein_coding	ectonucleotide pyrophosphatase/phosphodiesterase 6
ENSG00000164318	183.806	-2.3138	0.232454	-9.95379	2.43e-23	1.24e-21	EGFLAM	133584	protein_coding	EGF-like, fibronectin type III and laminin G domains
ENSG00000164403	423.431	2.48784	0.36184	6.87553	6.18e-12	5.08e-11	SHROOM1	134549	protein_coding	shroom family member 1
ENSG00000164434	794.319	-2.66819	0.502809	-5.30658	1.12e-07	4.93e-07	FABP7	2173	protein_coding	fatty acid binding protein 7, brain
ENSG00000164485	729.319	-2.14225	0.536975	-3.98949	6.62e-05	0.000192976	IL22RA2	116379	protein_coding	interleukin 22 receptor, alpha 2
ENSG00000164520	168.486	1.50775	0.301684	4.9978	5.8e-07	2.3e-06	RAET1E	135250	protein_coding	retinoic acid early transcript 1E
ENSG00000164638	292.958	-2.64148	0.311001	-8.49346	2.01e-17	3.9e-16	SLC29A4	222962	protein_coding	solute carrier family 29 (equilibrative nucleoside transporter), member 4
ENSG00000164756	2719.93	4.27062	0.489809	8.71895	2.81e-18	6.3e-17	SLC30A8	169026	protein_coding	solute carrier family 30 (zinc transporter), member 8
ENSG00000164855	135.139	1.93151	0.186374	10.3636	3.63e-25	2.51e-23	TMEM184A	202915	protein_coding	transmembrane protein 184A
ENSG00000164877	149.667	1.81045	0.200274	9.03986	1.57e-19	4.32e-18	MICALL2	79778	protein_coding	MICAL-like 2
ENSG00000164879	252.444	-1.93977	0.317604	-6.10752	1.01e-09	5.96e-09	CA3	761	protein_coding	carbonic anhydrase III
ENSG00000164893	213.819	2.57457	0.404832	6.3596	2.02e-10	1.32e-09	SLC7A13	157724	protein_coding	solute carrier family 7 (anionic amino acid transporter), member 13
ENSG00000164919	317.056	3.02664	0.28773	10.519	7.06e-26	5.44e-24	COX6C	1345	protein_coding	cytochrome c oxidase subunit VIc
ENSG00000164929	261.278	-2.82429	0.269402	-10.4835	1.03e-25	7.68e-24	BAALC	79870	protein_coding	brain and acute leukemia, cytoplasmic
ENSG00000164932	155.361	2.04211	0.28075	7.27376	3.5e-13	3.5e-12	CTHRC1	115908	protein_coding	collagen triple helix repeat containing 1
ENSG00000164946	219.958	-2.49805	0.294683	-8.47708	2.31e-17	4.45e-16	FREM1	158326	protein_coding	FRAS1 related extracellular matrix 1
ENSG00000165028	154.833	-1.77175	0.24626	-7.19466	6.26e-13	6e-12	NIPSNAP3B	55335	protein_coding	nipsnap homolog 3B (C. elegans)
ENSG00000165029	173.125	-2.02861	0.185487	-10.9367	7.7e-28	8.03e-26	ABCA1	19	protein_coding	ATP-binding cassette, sub-family A (ABC1), member 1
ENSG00000165030	150.694	-1.58968	0.22585	-7.03868	1.94e-12	1.72e-11	NFIL3	4783	protein_coding	nuclear factor, interleukin 3 regulated
ENSG00000165168	161.222	-1.6222	0.22602	-7.17723	7.11e-13	6.75e-12	CYBB	1536	protein_coding	cytochrome b-245, beta polypeptide
ENSG00000165186	862.625	-3.17753	0.38789	-8.19183	2.57e-16	4.26e-15	PTCHD1	139411	protein_coding	patched domain containing 1
ENSG00000165204	184.167	1.61928	0.385643	4.19891	2.68e-05	8.31e-05	OR1K1	392392	protein_coding	olfactory receptor, family 1, subfamily K, member 1
ENSG00000165215	160.444	1.62101	0.262736	6.16972	6.84e-10	4.13e-09	CLDN3	1365	protein_coding	claudin 3
ENSG00000165233	139.361	1.67253	0.174724	9.57242	1.04e-21	4.17e-20	CARD19	84270	protein_coding	chromosome 9 open reading frame 89
ENSG00000165309	253.611	2.85874	0.36639	7.80244	6.07e-15	8.08e-14	ARMC3	219681	protein_coding	armadillo repeat containing 3
ENSG00000165323	156.264	-1.53897	0.306654	-5.01859	5.21e-07	2.08e-06	FAT3	120114	protein_coding	FAT atypical cadherin 3
ENSG00000165410	159.125	-1.89035	0.179665	-10.5215	6.87e-26	5.31e-24	CFL2	1073	protein_coding	cofilin 2 (muscle)
ENSG00000165462	191.181	2.14785	0.253771	8.46371	2.59e-17	4.94e-16	PHOX2A	401	protein_coding	paired-like homeobox 2a
ENSG00000165507	184.833	-2.05699	0.270686	-7.5992	2.98e-14	3.54e-13	C10orf10	11067	protein_coding	chromosome 10 open reading frame 10
ENSG00000165548	158.528	1.72142	0.300757	5.72362	1.04e-08	5.32e-08	TMEM63C	57156	protein_coding	transmembrane protein 63C
ENSG00000165621	343.694	-2.07353	0.47059	-4.40624	1.05e-05	3.47e-05	OXGR1	27199	protein_coding	oxoglutarate (alpha-ketoglutarate) receptor 1
ENSG00000165644	148.222	1.89271	0.20589	9.19281	3.83e-20	1.17e-18	COMTD1	118881	protein_coding	catechol-O-methyltransferase domain containing 1
ENSG00000165731	249.222	1.95861	0.321289	6.09609	1.09e-09	6.38e-09	RET	5979	protein_coding	ret proto-oncogene
ENSG00000165757	172.042	-1.79498	0.228024	-7.87189	3.49e-15	4.84e-14	KIAA1462	57608	protein_coding	KIAA1462
ENSG00000165795	140.403	-2.06402	0.217821	-9.47578	2.65e-21	1e-19	NDRG2	57447	protein_coding	NDRG family member 2
ENSG00000165863	312.944	2.50607	0.384128	6.52405	6.84e-11	4.82e-10	C10orf82	143379	protein_coding	chromosome 10 open reading frame 82
ENSG00000165895	146.764	-1.86754	0.180592	-10.3412	4.59e-25	3.13e-23	ARHGAP42	143872	protein_coding	Rho GTPase activating protein 42
ENSG00000165914	148.25	-1.56826	0.169244	-9.26629	1.93e-20	6.25e-19	TTC7B	145567	protein_coding	tetratricopeptide repeat domain 7B
ENSG00000165923	169.111	1.81876	0.274465	6.62655	3.44e-11	2.53e-10	AGBL2	79841	protein_coding	ATP/GTP binding protein-like 2
ENSG00000165949	281.361	1.60493	0.355554	4.51389	6.37e-06	2.17e-05	IFI27	3429	protein_coding	interferon, alpha-inducible protein 27
ENSG00000165953	675.681	3.59328	0.419972	8.55601	1.17e-17	2.35e-16	SERPINA12	145264	protein_coding	serpin peptidase inhibitor, clade A (alpha-1 antiproteinase, antitrypsin), member 12
ENSG00000166025	165.875	-2.20945	0.16651	-13.2692	3.49e-40	3.74e-37	AMOTL1	154810	protein_coding	angiomotin like 1
ENSG00000166173	213.431	-1.77576	0.26182	-6.78238	1.18e-11	9.34e-11	LARP6	55323	protein_coding	La ribonucleoprotein domain family, member 6
ENSG00000166246	141.375	1.97618	0.181196	10.9063	1.08e-27	1.1e-25	C16orf71	146562	protein_coding	chromosome 16 open reading frame 71
ENSG00000166265	173.306	-1.9357	0.223419	-8.66397	4.56e-18	9.88e-17	CYYR1	116159	protein_coding	cysteine/tyrosine-rich 1
ENSG00000166268	294.417	2.21367	0.359862	6.15145	7.68e-10	4.6e-09	MYRFL	196446	protein_coding	myelin regulatory factor-like
ENSG00000166349	126.333	-1.64597	0.25159	-6.54227	6.06e-11	4.3e-10	RAG1	5896	protein_coding	recombination activating gene 1
ENSG00000166351	345.819	2.00176	0.524853	3.81395	0.000136765	0.000379601	POTED	317754	protein_coding	POTE ankyrin domain family, member D
ENSG00000166432	186.806	1.67527	0.262598	6.37962	1.78e-10	1.17e-09	ZMAT1	84460	protein_coding	zinc finger, matrin-type 1
ENSG00000166573	2615.17	-1.80449	0.567042	-3.18228	0.00146119	0.00337304	GALR1	2587	protein_coding	galanin receptor 1
ENSG00000166578	122.486	1.65445	0.17127	9.65989	4.46e-22	1.87e-20	IQCD	115811	protein_coding	IQ motif containing D
ENSG00000166670	1103.35	2.33012	0.521539	4.46777	7.9e-06	2.66e-05	MMP10	4319	protein_coding	matrix metallopeptidase 10
ENSG00000166831	197.514	-1.69018	0.286208	-5.90542	3.52e-09	1.91e-08	RBPMS2	348093	protein_coding	RNA binding protein with multiple splicing 2
ENSG00000166856	255.25	-1.78753	0.358389	-4.98768	6.11e-07	2.42e-06	GPR182	11318	protein_coding	G protein-coupled receptor 182
ENSG00000166927	207.931	1.67934	0.292581	5.73974	9.48e-09	4.87e-08	MS4A7	58475	protein_coding	membrane-spanning 4-domains, subfamily A, member 7
ENSG00000166928	431.333	2.93889	0.347802	8.4499	2.92e-17	5.53e-16	MS4A14	84689	protein_coding	membrane-spanning 4-domains, subfamily A, member 14
ENSG00000166959	716.792	2.33723	0.512657	4.55906	5.14e-06	1.78e-05	MS4A8	83661	protein_coding	membrane-spanning 4-domains, subfamily A, member 8
ENSG00000166961	1796.72	2.41062	0.546275	4.41283	1.02e-05	3.37e-05	MS4A15	219995	protein_coding	membrane-spanning 4-domains, subfamily A, member 15
ENSG00000167094	194.847	1.64369	0.314153	5.23213	1.68e-07	7.2e-07	TTC16	158248	protein_coding	tetratricopeptide repeat domain 16
ENSG00000167178	149.028	-1.72851	0.241364	-7.16144	7.98e-13	7.52e-12	ISLR2	57611	protein_coding	immunoglobulin superfamily containing leucine-rich repeat 2
ENSG00000167191	141.583	-2.13449	0.185446	-11.51	1.17e-30	2.14e-28	GPRC5B	51704	protein_coding	G protein-coupled receptor, class C, group 5, member B
ENSG00000167371	214.069	2.69444	0.275824	9.76867	1.53e-22	6.84e-21	PRRT2	112476	protein_coding	proline-rich transmembrane protein 2
ENSG00000167535	150.139	2.03849	0.189713	10.7452	6.25e-27	5.7e-25	CACNB3	784	protein_coding	calcium channel, voltage-dependent, beta 3 subunit
ENSG00000167549	229.125	1.86234	0.329923	5.64479	1.65e-08	8.19e-08	CORO6	84940	protein_coding	coronin 6
ENSG00000167608	129.903	1.56083	0.240394	6.49282	8.42e-11	5.84e-10	TMC4	147798	protein_coding	transmembrane channel-like 4
ENSG00000167644	156.792	2.80261	0.265788	10.5445	5.38e-26	4.23e-24	C19orf33	64073	protein_coding	chromosome 19 open reading frame 33
ENSG00000167646	204.014	2.79613	0.273515	10.2229	1.57e-24	9.69e-23	DNAAF3	352909	protein_coding	dynein, axonemal, assembly factor 3
ENSG00000167772	250.486	-2.1492	0.285746	-7.52134	5.42e-14	6.18e-13	ANGPTL4	51129	protein_coding	angiopoietin-like 4
ENSG00000167861	131.097	1.59412	0.183329	8.69543	3.46e-18	7.64e-17	HID1	283987	protein_coding	HID1 domain containing
ENSG00000167945	190.278	1.98661	0.329277	6.03324	1.61e-09	9.2e-09	PRR25	388199	protein_coding	proline rich 25
ENSG00000167964	178.139	2.90737	0.287481	10.1133	4.82e-24	2.74e-22	RAB26	25837	protein_coding	RAB26, member RAS oncogene family
ENSG00000167967	117.542	1.6561	0.139735	11.8517	2.11e-32	5.12e-30	E4F1	1877	protein_coding	E4F transcription factor 1
ENSG00000167971	146.611	1.86281	0.179802	10.3603	3.76e-25	2.58e-23	CASKIN1	57524	protein_coding	CASK interacting protein 1
ENSG00000168096	142.667	1.78545	0.174104	10.2551	1.12e-24	7.13e-23	ANKS3	124401	protein_coding	ankyrin repeat and sterile alpha motif domain containing 3
ENSG00000168148	167.583	1.82591	0.420073	4.34666	1.38e-05	4.47e-05	HIST3H3	8290	protein_coding	histone cluster 3, H3
ENSG00000168275	166.361	1.68684	0.222034	7.59719	3.03e-14	3.58e-13	COA6	388753	protein_coding	cytochrome c oxidase assembly factor 6
ENSG00000168309	267.75	-2.65	0.31478	-8.41859	3.81e-17	7.09e-16	FAM107A	11170	protein_coding	family with sequence similarity 107, member A
ENSG00000168350	172.167	2.22546	0.26933	8.26295	1.42e-16	2.44e-15	DEGS2	123099	protein_coding	delta(4)-desaturase, sphingolipid 2
ENSG00000168427	320.667	-2.81414	0.33096	-8.50297	1.85e-17	3.61e-16	KLHL30	377007	protein_coding	kelch-like family member 30
ENSG00000168461	173.444	1.6001	0.210962	7.58479	3.33e-14	3.91e-13	RAB31	11031	protein_coding	RAB31, member RAS oncogene family
ENSG00000168490	120.653	-1.55883	0.250145	-6.23173	4.61e-10	2.85e-09	PHYHIP	9796	protein_coding	phytanoyl-CoA 2-hydroxylase interacting protein
ENSG00000168502	199.056	1.65246	0.283803	5.82257	5.8e-09	3.06e-08	MTCL1	23255	protein_coding	microtubule crosslinking factor 1
ENSG00000168546	209.694	-2.22266	0.285112	-7.79575	6.4e-15	8.49e-14	GFRA2	2675	protein_coding	GDNF family receptor alpha 2
ENSG00000168743	170.736	1.51943	0.303981	4.99844	5.78e-07	2.3e-06	NPNT	255743	protein_coding	nephronectin
ENSG00000168792	153.903	-1.5038	0.190545	-7.89211	2.97e-15	4.18e-14	ABHD15	116236	protein_coding	abhydrolase domain containing 15
ENSG00000168824	162.611	-1.59844	0.28479	-5.61269	1.99e-08	9.77e-08	NSG1	27065	protein_coding	neuron specific gene family member 1
ENSG00000168828	409.264	2.08055	0.483392	4.30406	1.68e-05	5.36e-05	OR13J1	392309	protein_coding	olfactory receptor, family 13, subfamily J, member 1
ENSG00000168907	124.167	1.68886	0.267719	6.30834	2.82e-10	1.8e-09	PLA2G4F	255189	protein_coding	phospholipase A2, group IVF
ENSG00000168952	250.347	-2.97731	0.244568	-12.1738	4.29e-34	1.41e-31	STXBP6	29091	protein_coding	syntaxin binding protein 6 (amisyn)
ENSG00000169218	337.931	-2.56421	0.387543	-6.61658	3.68e-11	2.69e-10	RSPO1	284654	protein_coding	R-spondin 1
ENSG00000169241	126.722	1.66087	0.162199	10.2397	1.32e-24	8.23e-23	SLC50A1	55974	protein_coding	solute carrier family 50 (sugar efflux transporter), member 1
ENSG00000169249	170.292	1.7343	0.215436	8.0502	8.27e-16	1.26e-14	ZRSR2	8233	protein_coding	zinc finger (CCCH type), RNA-binding motif and serine/arginine rich 2
ENSG00000169282	162.597	-1.67486	0.184804	-9.0629	1.27e-19	3.53e-18	KCNAB1	7881	protein_coding	potassium channel, voltage gated subfamily A regulatory beta subunit 1
ENSG00000169302	135.014	-1.68886	0.297998	-5.66737	1.45e-08	7.24e-08	STK32A	202374	protein_coding	serine/threonine kinase 32A
ENSG00000169432	163.264	-1.87525	0.266174	-7.0452	1.85e-12	1.65e-11	SCN9A	6335	protein_coding	sodium channel, voltage gated, type IX alpha subunit
ENSG00000169439	140.444	-1.82174	0.246066	-7.40346	1.33e-13	1.42e-12	SDC2	6383	protein_coding	syndecan 2
ENSG00000169554	166.472	-2.12739	0.200247	-10.6238	2.31e-26	1.92e-24	ZEB2	9839	protein_coding	zinc finger E-box binding homeobox 2
ENSG00000169594	331.181	-1.96824	0.38151	-5.15907	2.48e-07	1.04e-06	BNC1	646	protein_coding	basonuclin 1
ENSG00000169683	136.833	1.59618	0.151312	10.5489	5.14e-26	4.07e-24	LRRC45	201255	protein_coding	leucine rich repeat containing 45
ENSG00000169689	149.431	1.95811	0.18458	10.6085	2.72e-26	2.24e-24	STRA13	201254	protein_coding	stimulated by retinoic acid 13
ENSG00000169692	207.181	-1.83791	0.262696	-6.99634	2.63e-12	2.29e-11	AGPAT2	10555	protein_coding	1-acylglycerol-3-phosphate O-acyltransferase 2
ENSG00000169696	153.639	1.74966	0.185521	9.43109	4.06e-21	1.46e-19	ASPSCR1	79058	protein_coding	alveolar soft part sarcoma chromosome region, candidate 1
ENSG00000169752	153.111	1.66442	0.20291	8.20277	2.35e-16	3.91e-15	NRG4	145957	protein_coding	neuregulin 4
ENSG00000169760	221.986	-2.81823	0.31216	-9.02816	1.75e-19	4.75e-18	NLGN1	22871	protein_coding	neuroligin 1
ENSG00000169764	163.931	-1.7143	0.183309	-9.352	8.6e-21	2.92e-19	UGP2	7360	protein_coding	UDP-glucose pyrophosphorylase 2
ENSG00000169855	122.125	-1.56959	0.179444	-8.74698	2.19e-18	4.99e-17	ROBO1	6091	protein_coding	roundabout guidance receptor 1
ENSG00000169860	155.847	-1.6877	0.358279	-4.71056	2.47e-06	8.97e-06	P2RY1	5028	protein_coding	purinergic receptor P2Y, G-protein coupled, 1
ENSG00000169900	543.514	2.67147	0.504465	5.29564	1.19e-07	5.21e-07	PYDC1	260434	protein_coding	PYD (pyrin domain) containing 1
ENSG00000169906	212.069	2.38872	0.369078	6.47213	9.66e-11	6.63e-10	S100G	795	protein_coding	S100 calcium binding protein G
ENSG00000169926	126.375	-1.65557	0.147376	-11.2337	2.79e-29	4.01e-27	KLF13	51621	protein_coding	Kruppel-like factor 13
ENSG00000169946	147.653	-1.78965	0.231327	-7.73645	1.02e-14	1.31e-13	ZFPM2	23414	protein_coding	zinc finger protein, FOG family member 2
ENSG00000169962	221.861	1.64527	0.285982	5.75306	8.76e-09	4.52e-08	TAS1R3	83756	protein_coding	taste receptor, type 1, member 3
ENSG00000169991	185.764	-1.73357	0.255947	-6.77317	1.26e-11	9.91e-11	IFFO2	126917	protein_coding	intermediate filament family orphan 2
ENSG00000170044	257.847	1.58201	0.458962	3.44693	0.000566985	0.00141205	ZPLD1	131368	protein_coding	zona pellucida-like domain containing 1
ENSG00000170054	465.486	1.87852	0.448293	4.19038	2.78e-05	8.6e-05	SERPINA9	327657	protein_coding	serpin peptidase inhibitor, clade A (alpha-1 antiproteinase, antitrypsin), member 9
ENSG00000170075	200.667	1.76094	0.265727	6.62688	3.43e-11	2.52e-10	GPR37L1	9283	protein_coding	G protein-coupled receptor 37 like 1
ENSG00000170122	183.708	1.90515	0.26999	7.05638	1.71e-12	1.53e-11	FOXD4	2298	protein_coding	forkhead box D4
ENSG00000170153	287.917	-2.49797	0.28835	-8.66297	4.6e-18	9.96e-17	RNF150	57484	protein_coding	ring finger protein 150
ENSG00000170231	588.444	1.60728	0.561825	2.86083	0.00422536	0.00892245	FABP6	2172	protein_coding	fatty acid binding protein 6, ileal
ENSG00000170276	144.528	-1.62901	0.280498	-5.80755	6.34e-09	3.34e-08	HSPB2	3316	protein_coding	heat shock 27kDa protein 2
ENSG00000170298	399	1.79473	0.522393	3.43559	0.000591269	0.00146885	LGALS9B	284194	protein_coding	lectin, galactoside-binding, soluble, 9B
ENSG00000170421	169.653	2.03443	0.250236	8.13006	4.29e-16	6.88e-15	KRT8	3856	protein_coding	keratin 8, type II
ENSG00000170469	157.306	2.1332	0.222087	9.60524	7.6e-22	3.09e-20	SPATA24	202051	protein_coding	spermatogenesis associated 24
ENSG00000170476	171.194	1.97291	0.28023	7.04031	1.92e-12	1.7e-11	MZB1	51237	protein_coding	marginal zone B and B1 cell-specific protein
ENSG00000170647	124.417	-1.5103	0.177705	-8.49891	1.91e-17	3.73e-16	TMEM133	83935	protein_coding	transmembrane protein 133
ENSG00000170684	131.556	1.87605	0.205383	9.13444	6.57e-20	1.92e-18	ZNF296	162979	protein_coding	zinc finger protein 296
ENSG00000170786	243.931	1.67815	0.354671	4.73156	2.23e-06	8.15e-06	SDR16C5	195814	protein_coding	short chain dehydrogenase/reductase family 16C, member 5
ENSG00000170802	151.444	-1.60455	0.168189	-9.54017	1.43e-21	5.61e-20	FOXN2	3344	protein_coding	forkhead box N2
ENSG00000170965	296.181	3.38571	0.45145	7.49964	6.4e-14	7.19e-13	PLAC1	10761	protein_coding	placenta-specific 1
ENSG00000171056	179.917	-1.77779	0.241782	-7.35285	1.94e-13	2.03e-12	SOX7	83595	protein_coding	SRY (sex determining region Y)-box 7
ENSG00000171094	373.514	-1.59406	0.411743	-3.87149	0.000108174	0.000304788	ALK	238	protein_coding	anaplastic lymphoma receptor tyrosine kinase
ENSG00000171121	157.181	1.90405	0.1914	9.94799	2.57e-23	1.32e-21	KCNMB3	27094	protein_coding	potassium channel subfamily M regulatory beta subunit 3
ENSG00000171163	166.167	2.31265	0.210113	11.0067	3.55e-28	3.93e-26	ZNF692	55657	protein_coding	zinc finger protein 692
ENSG00000171243	269.681	-2.00191	0.425488	-4.70497	2.54e-06	9.2e-06	SOSTDC1	25928	protein_coding	sclerostin domain containing 1
ENSG00000171345	133.542	1.91493	0.241288	7.93629	2.08e-15	2.99e-14	KRT19	3880	protein_coding	keratin 19, type I
ENSG00000171428	445.194	3.10393	0.343388	9.03911	1.58e-19	4.35e-18	NAT1	9	protein_coding	N-acetyltransferase 1 (arylamine N-acetyltransferase)
ENSG00000171488	150.764	-1.86681	0.203446	-9.17591	4.48e-20	1.35e-18	LRRC8C	84230	protein_coding	leucine rich repeat containing 8 family, member C
ENSG00000171551	254.194	-1.60717	0.378063	-4.25107	2.13e-05	6.7e-05	ECEL1	9427	protein_coding	endothelin converting enzyme-like 1
ENSG00000171631	230.472	1.75472	0.295383	5.9405	2.84e-09	1.57e-08	P2RY6	5031	protein_coding	pyrimidinergic receptor P2Y, G-protein coupled, 6
ENSG00000171659	163.861	-1.5914	0.196365	-8.10429	5.31e-16	8.35e-15	GPR34	2857	protein_coding	G protein-coupled receptor 34
ENSG00000171724	194.403	-1.52779	0.371859	-4.1085	3.98e-05	0.000119887	VAT1L	57687	protein_coding	vesicle amine transport 1-like
ENSG00000171811	205.625	2.31175	0.345266	6.69557	2.15e-11	1.63e-10	CFAP46	54777	protein_coding	cilia and flagella associated protein 46
ENSG00000171867	130.333	-1.90779	0.185058	-10.3091	6.41e-25	4.28e-23	PRNP	5621	protein_coding	prion protein
ENSG00000171872	347.778	1.70378	0.492955	3.45625	0.000547745	0.00136734	KLF17	128209	protein_coding	Kruppel-like factor 17
ENSG00000171873	189.792	-1.51551	0.368146	-4.11659	3.85e-05	0.000116197	ADRA1D	146	protein_coding	adrenoceptor alpha 1D
ENSG00000171916	454.361	2.10809	0.480716	4.38531	1.16e-05	3.79e-05	LGALS9C	284194	protein_coding	lectin, galactoside-binding, soluble, 9B
ENSG00000171951	162.292	1.67086	0.356567	4.68595	2.79e-06	1e-05	SCG2	7857	protein_coding	secretogranin II
ENSG00000172059	179.875	-2.24427	0.154239	-14.5506	5.79e-48	3.68e-44	KLF11	8462	protein_coding	Kruppel-like factor 11
ENSG00000172061	307.333	2.45058	0.369366	6.63457	3.25e-11	2.4e-10	LRRC15	131578	protein_coding	leucine rich repeat containing 15
ENSG00000172137	577.958	-3.10867	0.368248	-8.4418	3.12e-17	5.89e-16	CALB2	794	protein_coding	calbindin 2
ENSG00000172159	171.514	-2.17861	0.21729	-10.0263	1.17e-23	6.28e-22	FRMD3	257019	protein_coding	FERM domain containing 3
ENSG00000172232	250.111	1.86121	0.379841	4.89997	9.59e-07	3.69e-06	AZU1	566	protein_coding	azurocidin 1
ENSG00000172236	300.444	1.96406	0.374347	5.24664	1.55e-07	6.69e-07	TPSAB1	7177	protein_coding	tryptase alpha/beta 1
ENSG00000172361	195.431	2.202	0.272331	8.08574	6.18e-16	9.63e-15	CFAP53	220136	protein_coding	cilia and flagella associated protein 53
ENSG00000172366	113.375	1.77446	0.147905	11.9973	3.67e-33	1.02e-30	FAM195A	84331	protein_coding	family with sequence similarity 195, member A
ENSG00000172428	156.569	1.59062	0.223794	7.10754	1.18e-12	1.08e-11	MYEOV2	150678	protein_coding	myeloma overexpressed 2
ENSG00000172572	181.069	-1.93818	0.239193	-8.10299	5.36e-16	8.43e-15	PDE3A	5139	protein_coding	phosphodiesterase 3A, cGMP-inhibited
ENSG00000172602	173.444	2.07849	0.29935	6.94333	3.83e-12	3.25e-11	RND1	27289	protein_coding	Rho family GTPase 1
ENSG00000172613	143.972	1.66149	0.182716	9.09331	9.61e-20	2.72e-18	RAD9A	5883	protein_coding	RAD9 checkpoint clamp component A
ENSG00000172771	151.056	1.72295	0.21827	7.89365	2.93e-15	4.13e-14	EFCAB12	90288	protein_coding	EF-hand calcium binding domain 12
ENSG00000172817	182.361	-2.1603	0.237387	-9.10034	9e-20	2.56e-18	CYP7B1	9420	protein_coding	cytochrome P450, family 7, subfamily B, polypeptide 1
ENSG00000172840	140.819	-1.75512	0.164531	-10.6674	1.45e-26	1.24e-24	PDP2	57546	protein_coding	pyruvate dehyrogenase phosphatase catalytic subunit 2
ENSG00000172927	403.986	-1.71001	0.406077	-4.21106	2.54e-05	7.9e-05	MYEOV	26579	protein_coding	myeloma overexpressed
ENSG00000172932	138.25	1.83647	0.181926	10.0946	5.84e-24	3.28e-22	ANKRD13D	338692	protein_coding	ankyrin repeat domain 13 family, member D
ENSG00000173253	236.125	-2.21908	0.369319	-6.00859	1.87e-09	1.06e-08	DMRT2	10655	protein_coding	doublesex and mab-3 related transcription factor 2
ENSG00000173272	114.486	1.67056	0.141227	11.8289	2.77e-32	6.47e-30	MZT2A	653784	protein_coding	mitotic spindle organizing protein 2A
ENSG00000173391	153.403	1.81822	0.278377	6.53148	6.51e-11	4.6e-10	OLR1	4973	protein_coding	oxidized low density lipoprotein (lectin-like) receptor 1
ENSG00000173404	1433.44	1.7269	0.544094	3.17391	0.00150403	0.00346391	INSM1	3642	protein_coding	insulinoma-associated 1
ENSG00000173482	151.403	-1.6631	0.198449	-8.3805	5.27e-17	9.58e-16	PTPRM	5797	protein_coding	protein tyrosine phosphatase, receptor type, M
ENSG00000173530	125.139	-1.67318	0.22365	-7.48125	7.36e-14	8.2e-13	TNFRSF10D	8793	protein_coding	tumor necrosis factor receptor superfamily, member 10d, decoy with truncated death domain
ENSG00000173546	195.833	-1.76163	0.270899	-6.50291	7.88e-11	5.49e-10	CSPG4	1464	protein_coding	chondroitin sulfate proteoglycan 4
ENSG00000173599	178.139	-1.64135	0.228347	-7.18797	6.58e-13	6.28e-12	PC	5091	protein_coding	pyruvate carboxylase
ENSG00000173626	156.028	-1.51554	0.393997	-3.84658	0.000119778	0.000335258	TRAPPC3L	100128327	protein_coding	trafficking protein particle complex 3-like
ENSG00000173715	145.694	1.72756	0.202021	8.55138	1.22e-17	2.44e-16	C11orf80	79703	protein_coding	chromosome 11 open reading frame 80
ENSG00000173728	219.472	1.98572	0.388752	5.10792	3.26e-07	1.35e-06	C1orf100	200159	protein_coding	chromosome 1 open reading frame 100
ENSG00000173838	559.833	2.98503	0.408712	7.3035	2.8e-13	2.85e-12	2017-03-10	162333	protein_coding	membrane-associated ring finger (C3HC4) 10, E3 ubiquitin protein ligase
ENSG00000173918	202.722	-1.96876	0.258804	-7.60714	2.8e-14	3.34e-13	C1QTNF1	114897	protein_coding	C1q and tumor necrosis factor related protein 1
ENSG00000174010	125.806	-1.52834	0.172878	-8.84057	9.52e-19	2.32e-17	KLHL15	80311	protein_coding	kelch-like family member 15
ENSG00000174469	304.181	1.54214	0.424427	3.63347	0.00027964	0.000735199	CNTNAP2	26047	protein_coding	contactin associated protein-like 2
ENSG00000174514	147.514	-1.77602	0.189015	-9.39616	5.66e-21	1.99e-19	MFSD4	148808	protein_coding	major facilitator superfamily domain containing 4
ENSG00000174607	236.306	-2.01507	0.3924	-5.13523	2.82e-07	1.18e-06	UGT8	7368	protein_coding	UDP glycosyltransferase 8
ENSG00000174672	317.958	2.48088	0.31545	7.86457	3.7e-15	5.11e-14	BRSK2	9024	protein_coding	BR serine/threonine kinase 2
ENSG00000174788	243.639	2.85201	0.289211	9.86133	6.12e-23	2.88e-21	PCP2	126006	protein_coding	Purkinje cell protein 2
ENSG00000174807	182.847	-1.97015	0.263484	-7.47731	7.59e-14	8.44e-13	CD248	57124	protein_coding	CD248 molecule, endosialin
ENSG00000174899	367.764	-2.75531	0.385911	-7.13974	9.35e-13	8.72e-12	PQLC2L	152078	protein_coding	PQ loop repeat containing 2-like
ENSG00000174939	167.111	1.51378	0.27527	5.49924	3.81e-08	1.79e-07	ASPHD1	253982	protein_coding	aspartate beta-hydroxylase domain containing 1
ENSG00000174943	131.778	1.62381	0.159651	10.171	2.67e-24	1.6e-22	KCTD13	253980	protein_coding	potassium channel tetramerization domain containing 13
ENSG00000174944	207.528	-2.24721	0.243246	-9.23843	2.5e-20	7.9e-19	P2RY14	9934	protein_coding	purinergic receptor P2Y, G-protein coupled, 14
ENSG00000175040	208.722	-2.41732	0.206264	-11.7196	1.01e-31	2.25e-29	CHST2	9435	protein_coding	carbohydrate (N-acetylglucosamine-6-O) sulfotransferase 2
ENSG00000175206	244.833	2.05521	0.303023	6.78236	1.18e-11	9.34e-11	NPPA	4878	protein_coding	natriuretic peptide A
ENSG00000175262	394.292	2.44689	0.346027	7.07138	1.53e-12	1.38e-11	C1orf127	148345	protein_coding	chromosome 1 open reading frame 127
ENSG00000175267	340.264	1.77904	0.358383	4.96408	6.9e-07	2.71e-06	VWA3A	146177	protein_coding	von Willebrand factor A domain containing 3A
ENSG00000175315	374.792	2.59042	0.409344	6.32822	2.48e-10	1.6e-09	CST6	1474	protein_coding	cystatin E/M
ENSG00000175325	406.861	3.02324	0.468478	6.45332	1.09e-10	7.44e-10	PROP1	5626	protein_coding	PROP paired-like homeobox 1
ENSG00000175544	159.708	1.58235	0.245439	6.44703	1.14e-10	7.73e-10	CABP4	57010	protein_coding	calcium binding protein 4
ENSG00000175556	166.764	-2.32616	0.207619	-11.204	3.9e-29	5.44e-27	LONRF3	79836	protein_coding	LON peptidase N-terminal domain and ring finger 3
ENSG00000175785	134.014	-1.53397	0.259882	-5.90258	3.58e-09	1.94e-08	PRIMA1	145270	protein_coding	proline rich membrane anchor 1
ENSG00000175899	134.556	-1.90414	0.206682	-9.2129	3.17e-20	9.85e-19	A2M	2	protein_coding	alpha-2-macroglobulin
ENSG00000175920	336.014	2.54438	0.357245	7.12224	1.06e-12	9.81e-12	DOK7	285489	protein_coding	docking protein 7
ENSG00000175946	209.083	1.67435	0.305799	5.47531	4.37e-08	2.04e-07	KLHL38	340359	protein_coding	kelch-like family member 38
ENSG00000175985	183.889	2.45139	0.290927	8.42612	3.57e-17	6.67e-16	PLEKHD1	400224	protein_coding	pleckstrin homology domain containing, family D (with coiled-coil domains) member 1
ENSG00000176029	277.014	1.62474	0.397111	4.0914	4.29e-05	0.000128332	C11orf16	56673	protein_coding	chromosome 11 open reading frame 16
ENSG00000176058	177.486	2.04322	0.20044	10.1937	2.12e-24	1.29e-22	TPRN	286262	protein_coding	taperin
ENSG00000176092	253.333	2.74947	0.307737	8.93449	4.09e-19	1.05e-17	AIM1L	55057	protein_coding	absent in melanoma 1-like
ENSG00000176387	164.778	1.6441	0.280723	5.85667	4.72e-09	2.53e-08	HSD11B2	3291	protein_coding	hydroxysteroid (11-beta) dehydrogenase 2
ENSG00000176595	159.347	-1.70136	0.281394	-6.0462	1.48e-09	8.53e-09	KBTBD11	9920	protein_coding	kelch repeat and BTB (POZ) domain containing 11
ENSG00000176597	230.333	-2.39595	0.21115	-11.3471	7.66e-30	1.19e-27	B3GNT5	84002	protein_coding	UDP-GlcNAc:betaGal beta-1,3-N-acetylglucosaminyltransferase 5
ENSG00000176720	171.944	-1.90767	0.231757	-8.23132	1.85e-16	3.13e-15	BOK	666	protein_coding	BCL2-related ovarian killer
ENSG00000176809	184.542	1.96085	0.228111	8.59604	8.25e-18	1.7e-16	LRRC37A3	374819	protein_coding	leucine rich repeat containing 37, member A3
ENSG00000176884	151.681	1.52705	0.285654	5.3458	9e-08	4.02e-07	GRIN1	2902	protein_coding	glutamate receptor, ionotropic, N-methyl D-aspartate 1
ENSG00000176920	135.917	1.62016	0.222713	7.27463	3.47e-13	3.48e-12	FUT2	2524	protein_coding	fucosyltransferase 2 (secretor status included)
ENSG00000176956	216.028	2.31445	0.405789	5.70359	1.17e-08	5.94e-08	LY6H	4062	protein_coding	lymphocyte antigen 6 complex, locus H
ENSG00000177025	181.583	1.88976	0.254332	7.43028	1.08e-13	1.18e-12	C19orf18	147685	protein_coding	chromosome 19 open reading frame 18
ENSG00000177272	184.222	-2.02129	0.346965	-5.82562	5.69e-09	3.01e-08	KCNA3	3738	protein_coding	potassium channel, voltage gated shaker related subfamily A, member 3
ENSG00000177301	491.042	-3.14673	0.507831	-6.19641	5.78e-10	3.52e-09	KCNA2	3737	protein_coding	potassium channel, voltage gated shaker related subfamily A, member 2
ENSG00000177398	326.708	2.40938	0.395605	6.09035	1.13e-09	6.6e-09	UMODL1	89766	protein_coding	uromodulin-like 1
ENSG00000177469	163.667	-2.05677	0.210069	-9.79089	1.23e-22	5.59e-21	PTRF	284119	protein_coding	polymerase I and transcript release factor
ENSG00000177548	114.319	1.59503	0.152147	10.4835	1.03e-25	7.68e-24	RABEP2	79874	protein_coding	rabaptin, RAB GTPase binding effector protein 2
ENSG00000177685	145.014	1.5829	0.258323	6.12759	8.92e-10	5.29e-09	CRACR2B	283229	protein_coding	calcium release activated channel regulator 2B
ENSG00000177707	172.694	-2.3414	0.224652	-10.4224	1.96e-25	1.42e-23	PVRL3	25945	protein_coding	poliovirus receptor-related 3
ENSG00000178026	172.042	1.62156	0.240865	6.73225	1.67e-11	1.29e-10	LRRC75B	388886	protein_coding	leucine rich repeat containing 75B
ENSG00000178125	176.917	1.67965	0.364592	4.60692	4.09e-06	1.44e-05	PPP1R42	286187	protein_coding	protein phosphatase 1, regulatory subunit 42
ENSG00000178385	155.889	-1.84788	0.15563	-11.8735	1.62e-32	4.01e-30	PLEKHM3	389072	protein_coding	pleckstrin homology domain containing, family M, member 3
ENSG00000178403	648.278	-2.29134	0.520249	-4.40433	1.06e-05	3.5e-05	NEUROG2	63973	protein_coding	neurogenin 2
ENSG00000178537	151.347	-1.50268	0.208261	-7.21539	5.38e-13	5.21e-12	SLC25A20	788	protein_coding	solute carrier family 25 (carnitine/acylcarnitine translocase), member 20
ENSG00000178573	133.083	-1.67732	0.170896	-9.81483	9.72e-23	4.47e-21	MAF	4094	protein_coding	v-maf avian musculoaponeurotic fibrosarcoma oncogene homolog
ENSG00000178662	228.625	-2.29462	0.268912	-8.53296	1.43e-17	2.83e-16	CSRNP3	80034	protein_coding	cysteine-serine-rich nuclear protein 3
ENSG00000178919	202.417	-1.64157	0.48354	-3.3949	0.000686532	0.00168564	FOXE1	2304	protein_coding	forkhead box E1
ENSG00000178935	136.889	2.26595	0.19631	11.5427	8.04e-31	1.51e-28	ZNF552	79818	protein_coding	zinc finger protein 552
ENSG00000179058	214.722	2.07213	0.31886	6.49856	8.11e-11	5.63e-10	C9orf50	375759	protein_coding	chromosome 9 open reading frame 50
ENSG00000179111	242.778	1.98459	0.384803	5.15742	2.5e-07	1.05e-06	HES7	84667	protein_coding	hes family bHLH transcription factor 7
ENSG00000179300	204.111	-1.59288	0.497288	-3.20313	0.00135943	0.00315689	ZCCHC5	203430	protein_coding	zinc finger, CCHC domain containing 5
ENSG00000179399	196.986	-1.52903	0.456372	-3.3504	0.000806956	0.00195627	GPC5	2262	protein_coding	glypican 5
ENSG00000179604	137.278	-1.6286	0.200383	-8.12748	4.38e-16	7.02e-15	CDC42EP4	23580	protein_coding	CDC42 effector protein (Rho GTPase binding) 4
ENSG00000179636	156.278	-1.50464	0.345987	-4.34883	1.37e-05	4.43e-05	TPPP2	122664	protein_coding	tubulin polymerization-promoting protein family member 2
ENSG00000179902	197.056	2.1763	0.289074	7.52852	5.13e-14	5.86e-13	C1orf194	127003	protein_coding	chromosome 1 open reading frame 194
ENSG00000179921	279.556	-2.46738	0.293263	-8.41355	3.98e-17	7.39e-16	GPBAR1	151306	protein_coding	G protein-coupled bile acid receptor 1
ENSG00000180071	330.667	2.28697	0.380093	6.01688	1.78e-09	1.01e-08	ANKRD18A	253650	protein_coding	ankyrin repeat domain 18A
ENSG00000180176	594.569	1.93927	0.483851	4.008	6.12e-05	0.000179502	TH	7054	protein_coding	tyrosine hydroxylase
ENSG00000180287	180.833	-1.81715	0.372595	-4.87701	1.08e-06	4.11e-06	PLD5	200150	protein_coding	phospholipase D family, member 5
ENSG00000180347	403.708	-1.68259	0.436517	-3.85459	0.000115926	0.00032502	CCDC129	223075	protein_coding	coiled-coil domain containing 129
ENSG00000180447	129.556	-1.52098	0.240834	-6.31549	2.69e-10	1.72e-09	GAS1	2619	protein_coding	growth arrest-specific 1
ENSG00000180596	243.514	1.8415	0.316403	5.8201	5.88e-09	3.11e-08	HIST1H2BC	8347	protein_coding	histone cluster 1, H2bc
ENSG00000180644	153.861	-1.76188	0.256724	-6.86296	6.74e-12	5.51e-11	PRF1	5551	protein_coding	perforin 1 (pore forming protein)
ENSG00000180777	640.597	3.35204	0.413198	8.11243	4.96e-16	7.85e-15	ANKRD30B	374860	protein_coding	ankyrin repeat domain 30B
ENSG00000180785	279.153	-2.13766	0.372094	-5.74494	9.2e-09	4.73e-08	OR51E1	143503	protein_coding	olfactory receptor, family 51, subfamily E, member 1
ENSG00000180806	343.056	3.31303	0.318876	10.3897	2.76e-25	1.96e-23	HOXC9	3225	protein_coding	homeobox C9
ENSG00000180818	398.958	2.94479	0.320996	9.17393	4.56e-20	1.37e-18	HOXC10	3226	protein_coding	homeobox C10
ENSG00000180871	149.236	-1.87152	0.255472	-7.32571	2.38e-13	2.45e-12	CXCR2	3579	protein_coding	chemokine (C-X-C motif) receptor 2
ENSG00000180953	138.139	1.56523	0.201104	7.7832	7.07e-15	9.3e-14	ST20	400410	protein_coding	suppressor of tumorigenicity 20
ENSG00000180999	213.125	1.75163	0.415404	4.21669	2.48e-05	7.72e-05	C1orf105	92346	protein_coding	chromosome 1 open reading frame 105
ENSG00000181218	229.097	2.33545	0.290503	8.03933	9.03e-16	1.37e-14	HIST3H2A	92815	protein_coding	histone cluster 3, H2a
ENSG00000181240	211.556	1.67761	0.373895	4.48685	7.23e-06	2.45e-05	SLC25A41	284427	protein_coding	solute carrier family 25, member 41
ENSG00000181322	165	1.57002	0.232001	6.7673	1.31e-11	1.03e-10	NME9	347736	protein_coding	NME/NM23 family member 9
ENSG00000181374	489.653	-1.84394	0.543671	-3.39165	0.000694741	0.00170475	CCL13	6357	protein_coding	chemokine (C-C motif) ligand 13
ENSG00000181392	106.639	1.68368	0.176904	9.51748	1.77e-21	6.84e-20	SYNE4	163183	protein_coding	spectrin repeat containing, nuclear envelope family member 4
ENSG00000181444	128.222	2.01516	0.190484	10.5791	3.72e-26	3.02e-24	ZNF467	168544	protein_coding	zinc finger protein 467
ENSG00000181449	514.264	1.97933	0.484792	4.08283	4.45e-05	0.000132915	SOX2	6657	protein_coding	SRY (sex determining region Y)-box 2
ENSG00000181577	1742.25	-3.02507	0.467486	-6.47092	9.74e-11	6.68e-10	C6orf223	221416	protein_coding	chromosome 6 open reading frame 223
ENSG00000181656	271.819	-2.52998	0.394986	-6.40523	1.5e-10	9.98e-10	GPR88	54112	protein_coding	G protein-coupled receptor 88
ENSG00000181744	152.153	-2.07082	0.18489	-11.2003	4.06e-29	5.63e-27	C3orf58	205428	protein_coding	chromosome 3 open reading frame 58
ENSG00000181804	194.25	-2.34937	0.213817	-10.9878	4.38e-28	4.78e-26	SLC9A9	285195	protein_coding	solute carrier family 9, subfamily A (NHE9, cation proton antiporter 9), member 9
ENSG00000182118	306.861	-2.76776	0.28226	-9.8057	1.06e-22	4.87e-21	FAM89A	375061	protein_coding	family with sequence similarity 89, member A
ENSG00000182132	204.042	-1.55254	0.372771	-4.16486	3.12e-05	9.55e-05	KCNIP1	30820	protein_coding	Kv channel interacting protein 1
ENSG00000182173	141.806	1.7291	0.208842	8.27948	1.24e-16	2.14e-15	TSEN54	283989	protein_coding	TSEN54 tRNA splicing endonuclease subunit
ENSG00000182175	162.25	-2.14129	0.273456	-7.83048	4.86e-15	6.55e-14	RGMA	56963	protein_coding	repulsive guidance molecule family member a
ENSG00000182196	163.431	1.77884	0.207989	8.55258	1.2e-17	2.42e-16	ARL6IP4	51329	protein_coding	ADP-ribosylation factor-like 6 interacting protein 4
ENSG00000182253	330.514	-2.5443	0.337398	-7.54094	4.67e-14	5.36e-13	SYNM	23336	protein_coding	synemin, intermediate filament protein
ENSG00000182263	178.028	-2.01656	0.266058	-7.57937	3.47e-14	4.07e-13	FIGN	55137	protein_coding	fidgetin
ENSG00000182601	864.569	-2.01359	0.515346	-3.90725	9.34e-05	0.000266017	HS3ST4	9951	protein_coding	heparan sulfate (glucosamine) 3-O-sulfotransferase 4
ENSG00000182674	316.667	-1.89016	0.509543	-3.70951	0.000207658	0.000559111	KCNB2	9312	protein_coding	potassium channel, voltage gated Shab related subfamily B, member 2
ENSG00000182685	142.611	1.98948	0.213463	9.32	1.16e-20	3.89e-19	BRICD5	283870	protein_coding	BRICHOS domain containing 5
ENSG00000182732	263.847	-2.18426	0.34722	-6.29069	3.16e-10	2e-09	RGS6	9628	protein_coding	regulator of G-protein signaling 6
ENSG00000182771	117.083	-1.52086	0.203231	-7.48341	7.24e-14	8.07e-13	GRID1	2894	protein_coding	glutamate receptor, ionotropic, delta 1
ENSG00000182798	410.764	2.63208	0.399039	6.59604	4.22e-11	3.06e-10	MAGEB17	645864	protein_coding	melanoma antigen family B17
ENSG00000182931	290.278	1.91207	0.537977	3.55418	0.000379164	0.000972598	WFDC10B	280664	protein_coding	WAP four-disulfide core domain 10B
ENSG00000183098	230.125	-1.83205	0.321612	-5.69644	1.22e-08	6.18e-08	GPC6	10082	protein_coding	glypican 6
ENSG00000183134	158.611	-1.93696	0.282752	-6.85039	7.36e-12	5.98e-11	PTGDR2	11251	protein_coding	prostaglandin D2 receptor 2
ENSG00000183248	177.889	2.46654	0.267195	9.23124	2.68e-20	8.39e-19	PRR36	80164	protein_coding	proline rich 36
ENSG00000183273	222.5	1.65691	0.342653	4.83552	1.33e-06	5e-06	CCDC60	160777	protein_coding	coiled-coil domain containing 60
ENSG00000183287	237.611	-2.40236	0.32163	-7.46934	8.06e-14	8.93e-13	CCBE1	147372	protein_coding	collagen and calcium binding EGF domains 1
ENSG00000183401	156.5	1.62711	0.182545	8.91345	4.95e-19	1.25e-17	CCDC159	126075	protein_coding	coiled-coil domain containing 159
ENSG00000183423	153.583	1.6162	0.229917	7.0295	2.07e-12	1.83e-11	LRIT3	345193	protein_coding	leucine-rich repeat, immunoglobulin-like and transmembrane domains 3
ENSG00000183426	137.125	1.6893	0.198587	8.50659	1.79e-17	3.5e-16	NPIPA1	9284	protein_coding	nuclear pore complex interacting protein family, member A1
ENSG00000183434	247.056	1.6706	0.425867	3.92282	8.75e-05	0.000250627	TFDP3	51270	protein_coding	transcription factor Dp family, member 3
ENSG00000183734	484.292	2.89762	0.377685	7.67203	1.69e-14	2.09e-13	ASCL2	430	protein_coding	achaete-scute family bHLH transcription factor 2
ENSG00000183779	154.347	1.61693	0.224917	7.189	6.53e-13	6.24e-12	ZNF703	80139	protein_coding	zinc finger protein 703
ENSG00000183783	334.75	-1.95043	0.54438	-3.58285	0.00033987	0.000879814	KCTD8	386617	protein_coding	potassium channel tetramerization domain containing 8
ENSG00000183793	285.458	2.11152	0.331969	6.36058	2.01e-10	1.31e-09	NPIPA5	100288332	protein_coding	nuclear pore complex interacting protein family, member A5
ENSG00000183853	151.597	-1.91536	0.195352	-9.80467	1.07e-22	4.92e-21	KIRREL	55243	protein_coding	kin of IRRE like (Drosophila)
ENSG00000183888	257.181	2.21624	0.370611	5.97998	2.23e-09	1.25e-08	C1orf64	149563	protein_coding	chromosome 1 open reading frame 64
ENSG00000184254	212.514	-2.15703	0.286072	-7.54018	4.69e-14	5.39e-13	ALDH1A3	220	protein_coding	aldehyde dehydrogenase 1 family, member A3
ENSG00000184258	349.042	-2.709	0.341593	-7.93049	2.18e-15	3.13e-14	CDR1	1038	protein_coding	cerebellar degeneration-related protein 1, 34kDa
ENSG00000184260	221.083	1.94324	0.436466	4.45221	8.5e-06	2.84e-05	HIST2H2AC	8338	protein_coding	histone cluster 2, H2ac
ENSG00000184384	197.014	-2.37756	0.207573	-11.4541	2.24e-30	3.8e-28	MAML2	84441	protein_coding	mastermind-like transcriptional coactivator 2
ENSG00000184454	285.431	-1.86225	0.383356	-4.85777	1.19e-06	4.5e-06	NCMAP	400746	protein_coding	noncompact myelin associated protein
ENSG00000184602	155.639	-1.99235	0.176703	-11.2751	1.74e-29	2.54e-27	SNN	8303	protein_coding	stannin
ENSG00000184678	170.625	1.79879	0.239078	7.52387	5.32e-14	6.06e-13	HIST2H2BE	8349	protein_coding	histone cluster 2, H2be
ENSG00000184925	221.444	2.47628	0.294787	8.40024	4.46e-17	8.2e-16	LCN12	286256	protein_coding	lipocalin 12
ENSG00000185008	382.542	1.85264	0.375519	4.93354	8.08e-07	3.15e-06	ROBO2	6092	protein_coding	roundabout guidance receptor 2
ENSG00000185105	171.056	1.88042	0.311949	6.02797	1.66e-09	9.48e-09	MYADML2	255275	protein_coding	myeloid-associated differentiation marker-like 2
ENSG00000185112	166.208	-1.82978	0.208458	-8.77769	1.67e-18	3.87e-17	FAM43A	131583	protein_coding	family with sequence similarity 43, member A
ENSG00000185187	123.403	1.70282	0.174053	9.78332	1.33e-22	5.98e-21	SIGIRR	59307	protein_coding	single immunoglobulin and toll-interleukin 1 receptor (TIR) domain
ENSG00000185274	229.917	-2.23417	0.30952	-7.2182	5.27e-13	5.11e-12	WBSCR17	64409	protein_coding	Williams-Beuren syndrome chromosome region 17
ENSG00000185290	194.889	1.5683	0.369713	4.24195	2.22e-05	6.96e-05	NUPR2	389493	protein_coding	nuclear protein, transcriptional regulator, 1-like
ENSG00000185294	564.153	2.43306	0.529501	4.59501	4.33e-06	1.52e-05	SPPL2C	162540	protein_coding	signal peptide peptidase like 2C
ENSG00000185339	132.111	-1.84983	0.19144	-9.6627	4.34e-22	1.83e-20	TCN2	6948	protein_coding	transcobalamin II
ENSG00000185345	139.417	-1.78297	0.235562	-7.56902	3.76e-14	4.38e-13	PARK2	5071	protein_coding	parkin RBR E3 ubiquitin protein ligase
ENSG00000185420	160.792	1.58057	0.204767	7.71886	1.17e-14	1.49e-13	SMYD3	64754	protein_coding	SET and MYND domain containing 3
ENSG00000185432	151.361	-1.68591	0.230075	-7.32764	2.34e-13	2.42e-12	METTL7A	25840	protein_coding	methyltransferase like 7A
ENSG00000185483	117.681	-1.5632	0.193186	-8.09168	5.88e-16	9.21e-15	ROR1	4919	protein_coding	receptor tyrosine kinase-like orphan receptor 1
ENSG00000185499	169.194	2.45605	0.286011	8.58724	8.91e-18	1.83e-16	MUC1	4582	protein_coding	mucin 1, cell surface associated
ENSG00000185507	137.472	2.21879	0.207624	10.6866	1.18e-26	1.04e-24	IRF7	3665	protein_coding	interferon regulatory factor 7
ENSG00000185518	345.75	-2.98617	0.339473	-8.79646	1.41e-18	3.31e-17	SV2B	9899	protein_coding	synaptic vesicle glycoprotein 2B
ENSG00000185522	175.083	2.57456	0.268464	9.58994	8.81e-22	3.57e-20	LMNTD2	256329	protein_coding	lamin tail domain containing 2
ENSG00000185585	154.667	-1.87997	0.219328	-8.57148	1.02e-17	2.07e-16	OLFML2A	169611	protein_coding	olfactomedin-like 2A
ENSG00000185897	312.944	-2.09765	0.505442	-4.15012	3.32e-05	0.000101391	FFAR3	2865	protein_coding	free fatty acid receptor 3
ENSG00000185920	139.444	-2.20006	0.193268	-11.3835	5.05e-30	8.17e-28	PTCH1	5727	protein_coding	patched 1
ENSG00000185950	169.5	-2.25574	0.238721	-9.44929	3.41e-21	1.26e-19	IRS2	8660	protein_coding	insulin receptor substrate 2
ENSG00000186081	181.097	-1.5498	0.401822	-3.85695	0.000114812	0.000322152	KRT5	3852	protein_coding	keratin 5, type II
ENSG00000186086	431.236	2.00153	0.462379	4.32876	1.5e-05	4.83e-05	NBPF6	653149	protein_coding	neuroblastoma breakpoint family, member 6
ENSG00000186409	152.319	2.1329	0.214857	9.92709	3.17e-23	1.6e-21	CCDC30	728621	protein_coding	coiled-coil domain containing 30
ENSG00000186451	142.944	1.56839	0.265427	5.90894	3.44e-09	1.88e-08	SPATA12	353324	protein_coding	spermatogenesis associated 12
ENSG00000186469	266.972	-2.73534	0.228435	-11.9743	4.85e-33	1.32e-30	GNG2	54331	protein_coding	guanine nucleotide binding protein (G protein), gamma 2
ENSG00000186479	200.597	-2.1565	0.346544	-6.22287	4.88e-10	3e-09	RGS7BP	401190	protein_coding	regulator of G-protein signaling 7 binding protein
ENSG00000186510	166.417	1.66738	0.256306	6.50542	7.75e-11	5.41e-10	CLCNKA	1187	protein_coding	chloride channel, voltage-sensitive Ka
ENSG00000186862	174.361	1.62164	0.204671	7.92315	2.32e-15	3.3e-14	PDZD7	79955	protein_coding	PDZ domain containing 7
ENSG00000187017	232.542	2.08085	0.299759	6.94173	3.87e-12	3.29e-11	ESPN	83715	protein_coding	espin
ENSG00000187024	150.583	1.8119	0.183114	9.89489	4.38e-23	2.12e-21	PTRH1	138428	protein_coding	peptidyl-tRNA hydrolase 1 homolog
ENSG00000187079	137.806	-1.61345	0.154759	-10.4256	1.9e-25	1.38e-23	TEAD1	7003	protein_coding	TEA domain family member 1 (SV40 transcriptional enhancer factor)
ENSG00000187164	149.903	1.8856	0.19058	9.89401	4.42e-23	2.13e-21	SHTN1	57698	protein_coding	shootin 1
ENSG00000187498	158.681	-1.56715	0.250177	-6.26416	3.75e-10	2.35e-09	COL4A1	1282	protein_coding	collagen, type IV, alpha 1
ENSG00000187537	180.417	1.82713	0.464559	3.93304	8.39e-05	0.000240849	POTEG	404785	protein_coding	POTE ankyrin domain family, member G
ENSG00000187634	220.528	2.44361	0.255486	9.56454	1.13e-21	4.48e-20	SAMD11	148398	protein_coding	sterile alpha motif domain containing 11
ENSG00000187699	137.028	-1.7803	0.160884	-11.0657	1.84e-28	2.12e-26	C2orf88	84281	protein_coding	chromosome 2 open reading frame 88
ENSG00000187848	609.222	1.87906	0.472463	3.97715	6.97e-05	0.000202666	P2RX2	22953	protein_coding	purinergic receptor P2X, ligand gated ion channel, 2
ENSG00000187905	372.139	1.83299	0.487134	3.7628	0.000168019	0.000459182	LRRC74B	400891	protein_coding	leucine rich repeat containing 74B
ENSG00000187961	133.889	1.83531	0.162011	11.3283	9.5e-30	1.45e-27	KLHL17	339451	protein_coding	kelch-like family member 17
ENSG00000187980	270.403	2.09377	0.401944	5.20911	1.9e-07	8.1e-07	PLA2G2C	391013	protein_coding	phospholipase A2, group IIC
ENSG00000188163	149.833	1.68302	0.199877	8.42024	3.76e-17	6.99e-16	FAM166A	401565	protein_coding	family with sequence similarity 166, member A
ENSG00000188234	143	1.57943	0.219769	7.18679	6.63e-13	6.33e-12	AGAP4	119016	protein_coding	ArfGAP with GTPase domain, ankyrin repeat and PH domain 4
ENSG00000188269	168.028	-1.52544	0.469629	-3.24818	0.00116144	0.00273139	OR7A5	26659	protein_coding	olfactory receptor, family 7, subfamily A, member 5
ENSG00000188290	153.694	1.84786	0.213368	8.66047	4.7e-18	1.02e-16	HES4	57801	protein_coding	hes family bHLH transcription factor 4
ENSG00000188316	144.681	1.6306	0.199976	8.154	3.52e-16	5.71e-15	ENO4	387712	protein_coding	enolase family member 4
ENSG00000188368	107.153	2.07169	0.155515	13.3215	1.74e-40	2.05e-37	PRR19	284338	protein_coding	proline rich 19
ENSG00000188372	152.986	1.86967	0.204796	9.12945	6.88e-20	2.01e-18	ZP3	7784	protein_coding	zona pellucida glycoprotein 3 (sperm receptor)
ENSG00000188483	179.375	2.34378	0.22567	10.3859	2.88e-25	2.03e-23	IER5L	389792	protein_coding	immediate early response 5-like
ENSG00000188636	120.181	-1.50648	0.194205	-7.75716	8.69e-15	1.13e-13	LDOC1L	84247	protein_coding	leucine zipper, down-regulated in cancer 1-like
ENSG00000188641	141.694	-1.96918	0.182005	-10.8193	2.79e-27	2.65e-25	DPYD	1806	protein_coding	dihydropyrimidine dehydrogenase
ENSG00000188747	152.569	1.86895	0.206275	9.06048	1.3e-19	3.61e-18	NOXA1	10811	protein_coding	NADPH oxidase activator 1
ENSG00000188763	172.042	-1.78258	0.324455	-5.49409	3.93e-08	1.84e-07	FZD9	8326	protein_coding	frizzled class receptor 9
ENSG00000188783	190.389	-2.13265	0.2773	-7.69076	1.46e-14	1.83e-13	PRELP	5549	protein_coding	proline/arginine-rich end leucine-rich repeat protein
ENSG00000188818	186.972	2.00778	0.249395	8.05062	8.24e-16	1.26e-14	ZDHHC11	79844	protein_coding	zinc finger, DHHC-type containing 11
ENSG00000188833	256.472	2.08093	0.327414	6.35567	2.08e-10	1.35e-09	ENTPD8	377841	protein_coding	ectonucleoside triphosphate diphosphohydrolase 8
ENSG00000188878	206.278	2.17188	0.235133	9.23678	2.54e-20	8.01e-19	FBF1	NA	protein_coding
ENSG00000188958	152.069	-1.92377	0.19557	-9.83673	7.82e-23	3.62e-21	UTS2B	257313	protein_coding	urotensin 2B
ENSG00000189058	252.764	-2.15711	0.359855	-5.99439	2.04e-09	1.15e-08	APOD	347	protein_coding	apolipoprotein D
ENSG00000189184	182.458	-2.20386	0.247426	-8.90716	5.24e-19	1.32e-17	PCDH18	54510	protein_coding	protocadherin 18
ENSG00000189292	262.361	-2.22111	0.334037	-6.64932	2.94e-11	2.19e-10	FAM150B	285016	protein_coding	family with sequence similarity 150, member B
ENSG00000189334	251.5	3.0192	0.293931	10.2718	9.44e-25	6.09e-23	S100A14	57402	protein_coding	S100 calcium binding protein A14
ENSG00000189367	248.514	-2.114	0.477197	-4.43005	9.42e-06	3.13e-05	KIAA0408	9729	protein_coding	KIAA0408
ENSG00000189420	175.958	-1.82715	0.308916	-5.91473	3.32e-09	1.82e-08	ZFP92	139735	protein_coding	ZFP92 zinc finger protein
ENSG00000196110	120	-1.53751	0.151798	-10.1286	4.12e-24	2.38e-22	ZNF699	374879	protein_coding	zinc finger protein 699
ENSG00000196118	159.125	2.38019	0.200311	11.8825	1.46e-32	3.69e-30	CCDC189	90835	protein_coding	coiled-coil domain containing 189
ENSG00000196132	694.444	3.05092	0.440982	6.91848	4.57e-12	3.83e-11	MYT1	4661	protein_coding	myelin transcription factor 1
ENSG00000196166	246.653	1.88204	0.359077	5.24132	1.59e-07	6.87e-07	C8orf86	389649	protein_coding	chromosome 8 open reading frame 86
ENSG00000196196	224.681	-1.60458	0.354434	-4.52716	5.98e-06	2.05e-05	HRCT1	646962	protein_coding	histidine rich carboxyl terminus 1
ENSG00000196371	140.125	-1.70061	0.188868	-9.0042	2.17e-19	5.8e-18	FUT4	2526	protein_coding	fucosyltransferase 4 (alpha (1,3) fucosyltransferase, myeloid-specific)
ENSG00000196376	196.778	-2.11719	0.316163	-6.69652	2.13e-11	1.62e-10	SLC35F1	222553	protein_coding	solute carrier family 35, member F1
ENSG00000196405	234.708	2.26436	0.275984	8.20467	2.31e-16	3.85e-15	EVL	51466	protein_coding	Enah/Vasp-like
ENSG00000196427	608.597	1.73475	0.493628	3.51429	0.000440928	0.00111832	NBPF4	148545	protein_coding	neuroblastoma breakpoint family, member 4
ENSG00000196433	202.694	1.68992	0.435019	3.88471	0.00010245	0.000290022	ASMT	438	protein_coding	acetylserotonin O-methyltransferase
ENSG00000196476	160.833	2.03769	0.206635	9.86129	6.13e-23	2.88e-21	C20orf96	140680	protein_coding	chromosome 20 open reading frame 96
ENSG00000196507	147.528	1.89509	0.201166	9.42054	4.49e-21	1.6e-19	TCEAL3	85012	protein_coding	transcription elongation factor A (SII)-like 3
ENSG00000196557	305.389	1.84881	0.342188	5.4029	6.56e-08	2.99e-07	CACNA1H	8912	protein_coding	calcium channel, voltage-dependent, T type, alpha 1H subunit
ENSG00000196715	179.611	-1.88467	0.197864	-9.52506	1.65e-21	6.41e-20	VKORC1L1	154807	protein_coding	vitamin K epoxide reductase complex, subunit 1-like 1
ENSG00000196748	417.306	2.87234	0.460185	6.24172	4.33e-10	2.69e-09	CLPSL2	389383	protein_coding	colipase-like 2
ENSG00000196781	118.889	-1.63034	0.197023	-8.27488	1.29e-16	2.22e-15	TLE1	7088	protein_coding	transducin-like enhancer of split 1 (E(sp1) homolog, Drosophila)
ENSG00000196834	568.111	3.17335	0.423519	7.49281	6.74e-14	7.55e-13	POTEI	653269	protein_coding	POTE ankyrin domain family, member I
ENSG00000196878	202.403	-2.00744	0.297107	-6.75662	1.41e-11	1.1e-10	LAMB3	3914	protein_coding	laminin, beta 3
ENSG00000197070	141.917	2.03358	0.182358	11.1516	7.03e-29	9.18e-27	ARRDC1	92714	protein_coding	arrestin domain containing 1
ENSG00000197081	113.667	-1.58705	0.135647	-11.6998	1.28e-31	2.77e-29	IGF2R	3482	protein_coding	insulin-like growth factor 2 receptor
ENSG00000197119	171.806	1.78987	0.231159	7.74305	9.71e-15	1.25e-13	SLC25A29	123096	protein_coding	solute carrier family 25 (mitochondrial carnitine/acylcarnitine carrier), member 29
ENSG00000197124	152.014	1.73345	0.221064	7.8414	4.46e-15	6.06e-14	ZNF682	91120	protein_coding	zinc finger protein 682
ENSG00000197168	154.014	1.87449	0.21396	8.76093	1.94e-18	4.44e-17	NEK5	341676	protein_coding	NIMA-related kinase 5
ENSG00000197191	244.597	2.49799	0.280584	8.90282	5.44e-19	1.36e-17	CYSRT1	375791	protein_coding	cysteine-rich tail protein 1
ENSG00000197406	196.278	-2.14019	0.317829	-6.73377	1.65e-11	1.28e-10	DIO3	1735	protein_coding	deiodinase, iodothyronine, type III
ENSG00000197442	150.611	-1.55783	0.170533	-9.13503	6.54e-20	1.91e-18	MAP3K5	4217	protein_coding	mitogen-activated protein kinase kinase kinase 5
ENSG00000197558	167.736	1.61572	0.250213	6.45739	1.07e-10	7.26e-10	SSPO	23145	protein_coding	SCO-spondin
ENSG00000197614	206.319	-1.80528	0.337027	-5.35648	8.49e-08	3.81e-07	MFAP5	8076	protein_coding	microfibrillar associated protein 5
ENSG00000197629	167.167	-1.92086	0.23287	-8.24862	1.6e-16	2.72e-15	MPEG1	219972	protein_coding	macrophage expressed 1
ENSG00000197646	156.042	-1.75092	0.19926	-8.78712	1.53e-18	3.58e-17	PDCD1LG2	80380	protein_coding	programmed cell death 1 ligand 2
ENSG00000197696	255.569	-2.11129	0.282678	-7.46888	8.09e-14	8.96e-13	NMB	4828	protein_coding	neuromedin B
ENSG00000197757	162.597	2.01927	0.239423	8.43389	3.34e-17	6.26e-16	HOXC6	3223	protein_coding	homeobox C6
ENSG00000197774	135.569	1.93534	0.167546	11.5511	7.29e-31	1.38e-28	EME2	197342	protein_coding	essential meiotic structure-specific endonuclease subunit 2
ENSG00000197852	167.333	-1.60787	0.217608	-7.38884	1.48e-13	1.58e-12	FAM212B	55924	protein_coding	family with sequence similarity 212, member B
ENSG00000197872	179.333	-2.48047	0.178372	-13.9061	5.81e-44	1.16e-40	FAM49A	81553	protein_coding	family with sequence similarity 49, member A
ENSG00000197921	243.042	1.69662	0.400922	4.23179	2.32e-05	7.25e-05	HES5	388585	protein_coding	hes family bHLH transcription factor 5
ENSG00000198053	154.597	-1.9996	0.145053	-13.7854	3.12e-43	5.52e-40	SIRPA	140885	protein_coding	signal-regulatory protein alpha
ENSG00000198062	232.875	1.59146	0.544518	2.9227	0.00347013	0.00746534	POTEH	23784	protein_coding	POTE ankyrin domain family, member H
ENSG00000198125	162.972	1.61793	0.247513	6.53677	6.29e-11	4.45e-10	MB	4151	protein_coding	myoglobin
ENSG00000198156	189.431	1.9254	0.251137	7.66674	1.76e-14	2.17e-13	NPIPB6	728741	protein_coding	nuclear pore complex interacting protein family, member B6
ENSG00000198189	147.861	-1.76083	0.213204	-8.25887	1.47e-16	2.52e-15	HSD17B11	51170	protein_coding	hydroxysteroid (17-beta) dehydrogenase 11
ENSG00000198353	165.278	1.97745	0.248626	7.95351	1.81e-15	2.63e-14	HOXC4	3221	protein_coding	homeobox C4
ENSG00000198363	142.625	-1.60265	0.2207	-7.26166	3.82e-13	3.8e-12	ASPH	444	protein_coding	aspartate beta-hydroxylase
ENSG00000198466	125.486	1.62739	0.161838	10.0557	8.67e-24	4.77e-22	ZNF587	84914	protein_coding	zinc finger protein 587
ENSG00000198553	143.736	1.63514	0.245952	6.64821	2.97e-11	2.2e-10	KCNRG	283518	protein_coding	potassium channel regulator
ENSG00000198569	179.361	1.87086	0.298418	6.26925	3.63e-10	2.28e-09	SLC34A3	142680	protein_coding	solute carrier family 34 (type II sodium/phosphate cotransporter), member 3
ENSG00000198643	514.181	-2.26563	0.401506	-5.64281	1.67e-08	8.28e-08	FAM3D	131177	protein_coding	family with sequence similarity 3, member D
ENSG00000198756	140.264	-1.57009	0.266138	-5.89952	3.65e-09	1.98e-08	COLGALT2	23127	protein_coding	collagen beta(1-O)galactosyltransferase 2
ENSG00000198759	699.542	-2.96175	0.421217	-7.03142	2.04e-12	1.81e-11	EGFL6	25975	protein_coding	EGF-like-domain, multiple 6
ENSG00000198768	434.861	-2.64151	0.337518	-7.8263	5.02e-15	6.76e-14	APCDD1L	164284	protein_coding	adenomatosis polyposis coli down-regulated 1-like
ENSG00000198771	151.208	-2.01753	0.202838	-9.94652	2.61e-23	1.33e-21	RCSD1	92241	protein_coding	RCSD domain containing 1
ENSG00000198807	168.889	2.04932	0.258659	7.92285	2.32e-15	3.31e-14	PAX9	5083	protein_coding	paired box 9
ENSG00000198873	141.958	-1.90964	0.191812	-9.95578	2.38e-23	1.22e-21	GRK5	2869	protein_coding	G protein-coupled receptor kinase 5
ENSG00000198885	202.486	-2.41044	0.243544	-9.89737	4.27e-23	2.07e-21	ITPRIPL1	150771	protein_coding	inositol 1,4,5-trisphosphate receptor interacting protein-like 1
ENSG00000198947	157.625	-1.93168	0.271068	-7.12618	1.03e-12	9.56e-12	DMD	1756	protein_coding	dystrophin
ENSG00000198963	267.403	-1.80829	0.356256	-5.07582	3.86e-07	1.58e-06	RORB	6096	protein_coding	RAR-related orphan receptor B
ENSG00000203697	233.736	2.15762	0.340248	6.34131	2.28e-10	1.47e-09	CAPN8	388743	protein_coding	calpain 8
ENSG00000203780	147.069	1.83202	0.234042	7.82775	4.97e-15	6.69e-14	FANK1	92565	protein_coding	fibronectin type III and ankyrin repeat domains 1
ENSG00000203812	246.667	2.03853	0.46469	4.38687	1.15e-05	3.77e-05	HIST2H2AA3	8337	protein_coding	histone cluster 2, H2aa3
ENSG00000203814	171.514	1.94869	0.302717	6.43733	1.22e-10	8.2e-10	HIST2H2BF	440689	protein_coding	histone cluster 2, H2bf
ENSG00000203857	430.944	-1.56607	0.56259	-2.78368	0.00537459	0.0111285	HSD3B1	3283	protein_coding	hydroxy-delta-5-steroid dehydrogenase, 3 beta- and steroid delta-isomerase 1
ENSG00000203952	169.181	1.6976	0.283753	5.98266	2.2e-09	1.23e-08	CCDC160	347475	protein_coding	coiled-coil domain containing 160
ENSG00000204060	141.792	1.93619	0.210219	9.21036	3.25e-20	1.01e-18	FOXO6	100132074	protein_coding	forkhead box O6
ENSG00000204149	142.736	1.5988	0.178201	8.97187	2.92e-19	7.64e-18	AGAP6	119016	protein_coding	ArfGAP with GTPase domain, ankyrin repeat and PH domain 4
ENSG00000204174	139.306	-1.6731	0.342705	-4.88205	1.05e-06	4.02e-06	NPY4R	5540	protein_coding	neuropeptide Y receptor Y4
ENSG00000204183	205.444	-2.44361	0.387518	-6.30579	2.87e-10	1.83e-09	GDF5OS	NA	protein_coding
ENSG00000204290	181.5	-1.57399	0.502212	-3.13412	0.00172368	0.00392771	BTNL2	56244	protein_coding	butyrophilin-like 2
ENSG00000204305	195.222	1.76395	0.241377	7.30787	2.71e-13	2.77e-12	AGER	177	protein_coding	advanced glycosylation end product-specific receptor
ENSG00000204323	160.306	1.83579	0.260305	7.05245	1.76e-12	1.57e-11	SMIM5	643008	protein_coding	small integral membrane protein 5
ENSG00000204385	158.722	2.43257	0.259335	9.38004	6.59e-21	2.29e-19	SLC44A4	80736	protein_coding	solute carrier family 44, member 4
ENSG00000204442	216.069	1.64565	0.334772	4.91572	8.85e-07	3.42e-06	FAM155A	728215	protein_coding	family with sequence similarity 155, member A
ENSG00000204514	140.681	1.99422	0.200216	9.96033	2.27e-23	1.17e-21	ZNF814	730051	protein_coding	zinc finger protein 814
ENSG00000204539	224.806	1.76766	0.346849	5.09634	3.46e-07	1.42e-06	CDSN	1041	protein_coding	corneodesmosin
ENSG00000204624	227.014	1.64488	0.337062	4.88005	1.06e-06	4.05e-06	PTCHD2	57540	protein_coding	patched domain containing 2
ENSG00000204659	138.986	1.7234	0.239082	7.20843	5.66e-13	5.47e-12	CBY3	646019	protein_coding	chibby homolog 3 (Drosophila)
ENSG00000204677	185.639	1.5074	0.380422	3.96244	7.42e-05	0.000214732	FAM153C	NA	protein_coding
ENSG00000204683	121.347	1.59681	0.28765	5.55124	2.84e-08	1.36e-07	C10orf113	387638	protein_coding	chromosome 10 open reading frame 113
ENSG00000204851	148.444	-1.96148	0.175801	-11.1574	6.59e-29	8.63e-27	PNMAL2	57469	protein_coding	paraneoplastic Ma antigen family-like 2
ENSG00000204869	202.958	1.57187	0.347477	4.52366	6.08e-06	2.08e-05	IGFL4	444882	protein_coding	IGF-like family member 4
ENSG00000204930	245.306	2.03573	0.31236	6.51724	7.16e-11	5.03e-10	FAM221B	392307	protein_coding	family with sequence similarity 221, member B
ENSG00000204963	262.75	1.7701	0.376867	4.69688	2.64e-06	9.55e-06	PCDHA7	56141	protein_coding	protocadherin alpha 7
ENSG00000204970	241.194	1.69893	0.408491	4.15904	3.2e-05	9.78e-05	PCDHA1	56147	protein_coding	protocadherin alpha 1
ENSG00000205022	214.097	1.65475	0.278109	5.95001	2.68e-09	1.49e-08	PABPN1L	390748	protein_coding	poly(A) binding protein, nuclear 1-like (cytoplasmic)
ENSG00000205038	336.514	-1.87167	0.398408	-4.69786	2.63e-06	9.51e-06	PKHD1L1	93035	protein_coding	polycystic kidney and hepatic disease 1 (autosomal recessive)-like 1
ENSG00000205155	138.542	1.66506	0.149442	11.1419	7.84e-29	1e-26	PSENEN	55851	protein_coding	presenilin enhancer gamma secretase subunit
ENSG00000205213	179.722	-1.54524	0.261501	-5.90911	3.44e-09	1.88e-08	LGR4	55366	protein_coding	leucine-rich repeat containing G protein-coupled receptor 4
ENSG00000205269	191.083	-1.88641	0.231303	-8.15559	3.47e-16	5.65e-15	TMEM170B	100113407	protein_coding	transmembrane protein 170B
ENSG00000205364	205.347	-1.75636	0.319162	-5.50305	3.73e-08	1.76e-07	MT1M	4499	protein_coding	metallothionein 1M
ENSG00000205517	186.625	1.78541	0.255193	6.99631	2.63e-12	2.29e-11	RGL3	57139	protein_coding	ral guanine nucleotide dissociation stimulator-like 3
ENSG00000205593	163.917	1.66123	0.219424	7.57087	3.71e-14	4.32e-13	DENND6B	414918	protein_coding	DENN/MADD domain containing 6B
ENSG00000206013	1038.82	2.58624	0.460228	5.61947	1.92e-08	9.4e-08	IFITM5	387733	protein_coding	interferon induced transmembrane protein 5
ENSG00000206113	171.417	2.05028	0.255719	8.01773	1.08e-15	1.62e-14	CFAP99	402160	protein_coding	cilia and flagella associated protein 99
ENSG00000206530	189.111	1.8837	0.23696	7.94941	1.87e-15	2.71e-14	CFAP44	55779	protein_coding	cilia and flagella associated protein 44
ENSG00000206549	233.361	1.6406	0.360513	4.55074	5.35e-06	1.85e-05	PRSS50	29122	protein_coding	protease, serine, 50
ENSG00000211448	295.903	-1.97759	0.380851	-5.19257	2.07e-07	8.8e-07	DIO2	1734	protein_coding	deiodinase, iodothyronine, type II
ENSG00000212719	138.569	-1.93097	0.216001	-8.93967	3.9e-19	1e-17	C17orf51	339263	protein_coding	chromosome 17 open reading frame 51
ENSG00000212864	176.542	1.74883	0.227792	7.67729	1.62e-14	2.02e-13	RNF208	727800	protein_coding	ring finger protein 208
ENSG00000213085	155.681	2.81854	0.254596	11.0706	1.74e-28	2.03e-26	CFAP45	25790	protein_coding	cilia and flagella associated protein 45
ENSG00000213145	165.597	1.89832	0.252866	7.50722	6.04e-14	6.82e-13	CRIP1	1396	protein_coding	cysteine-rich protein 1 (intestinal)
ENSG00000213203	173.319	-1.58967	0.246811	-6.44084	1.19e-10	8.02e-10	GIMAP1	170575	protein_coding	GTPase, IMAP family member 1
ENSG00000213626	138.778	-1.56524	0.242809	-6.44638	1.15e-10	7.76e-10	LBH	81606	protein_coding	limb bud and heart development
ENSG00000213780	134.583	1.65781	0.179578	9.23166	2.66e-20	8.37e-19	GTF2H4	2968	protein_coding	general transcription factor IIH, polypeptide 4, 52kDa
ENSG00000213903	181.861	1.70561	0.230992	7.38385	1.54e-13	1.63e-12	LTB4R	1241	protein_coding	leukotriene B4 receptor
ENSG00000213949	168.083	-1.96042	0.194212	-10.0942	5.86e-24	3.28e-22	ITGA1	3672	protein_coding	integrin, alpha 1
ENSG00000214050	154.514	1.9806	0.217237	9.11721	7.71e-20	2.23e-18	FBXO16	157574	protein_coding	F-box protein 16
ENSG00000214128	255.236	-1.6166	0.324614	-4.98005	6.36e-07	2.51e-06	TMEM213	155006	protein_coding	transmembrane protein 213
ENSG00000214338	231.347	-1.53434	0.549665	-2.7914	0.00524801	0.010889	SOGA3	387104	protein_coding	SOGA family member 3
ENSG00000214357	143.833	-1.57178	0.21942	-7.16336	7.87e-13	7.43e-12	NEURL1B	54492	protein_coding	neuralized E3 ubiquitin protein ligase 1B
ENSG00000214530	146.236	2.05697	0.229115	8.97788	2.76e-19	7.26e-18	STARD10	10809	protein_coding	StAR-related lipid transfer (START) domain containing 10
ENSG00000214717	129.444	-1.68963	0.275842	-6.12537	9.05e-10	5.36e-09	ZBED1	9189	protein_coding	zinc finger, BED-type containing 1
ENSG00000214814	264.444	1.56663	0.44583	3.51396	0.000441477	0.00111954	FER1L6	654463	protein_coding	fer-1-like family member 6
ENSG00000215217	174.556	1.79763	0.268074	6.70573	2e-11	1.53e-10	C5orf49	134121	protein_coding	chromosome 5 open reading frame 49
ENSG00000215375	169.056	1.73219	0.219697	7.88442	3.16e-15	4.42e-14	MYL5	4636	protein_coding	myosin, light chain 5, regulatory
ENSG00000216937	161.125	1.81191	0.210101	8.62402	6.46e-18	1.35e-16	CCDC7	79741	protein_coding	coiled-coil domain containing 7
ENSG00000220201	175.708	2.2266	0.24672	9.02482	1.8e-19	4.89e-18	ZGLP1	100125288	protein_coding	zinc finger, GATA-like protein 1
ENSG00000223572	174.625	2.03083	0.305139	6.65541	2.83e-11	2.11e-10	CKMT1A	548596	protein_coding	creatine kinase, mitochondrial 1A
ENSG00000224420	192.042	2.02641	0.275738	7.34903	2e-13	2.08e-12	ADM5	199800	protein_coding	adrenomedullin 5 (putative)
ENSG00000224689	212.514	-1.87795	0.339496	-5.53157	3.17e-08	1.51e-07	ZNF812P	729648	protein_coding	zinc finger protein 812
ENSG00000224712	353.111	1.63894	0.551074	2.97409	0.00293858	0.00640492	NPIPA3	642778	protein_coding	nuclear pore complex interacting protein family, member A3
ENSG00000227268	128.958	-1.50974	0.208128	-7.25389	4.05e-13	4e-12	KLLN	100144748	protein_coding	killin, p53-regulated DNA replication inhibitor
ENSG00000227471	2507.47	-3.40992	0.508261	-6.70899	1.96e-11	1.5e-10	AKR1B15	441282	protein_coding	aldo-keto reductase family 1, member B15
ENSG00000229544	2090.67	-1.78628	0.568551	-3.14182	0.00167904	0.00383447	NKX1-2	390010	protein_coding	NK1 homeobox 2
ENSG00000229833	185.361	2.24027	0.214033	10.4669	1.23e-25	9.1e-24	PET100	100131801	protein_coding	PET100 homolog
ENSG00000230453	421.75	2.37393	0.417802	5.68196	1.33e-08	6.69e-08	ANKRD18B	441459	protein_coding	ankyrin repeat domain 18B
ENSG00000230510	169.806	1.71909	0.238523	7.20724	5.71e-13	5.51e-12	PPP5D1	100506012	protein_coding	PPP5 tetratricopeptide repeat domain containing 1
ENSG00000230873	373.736	2.8828	0.369817	7.7952	6.43e-15	8.52e-14	STMND1	401236	protein_coding	stathmin domain containing 1
ENSG00000231852	338.569	2.71916	0.328202	8.28502	1.18e-16	2.05e-15	CYP21A2	1589	protein_coding	cytochrome P450, family 21, subfamily A, polypeptide 2
ENSG00000232434	185.736	1.83559	0.253173	7.25034	4.16e-13	4.09e-12	C9orf172	389813	protein_coding	chromosome 9 open reading frame 172
ENSG00000233198	175.875	1.77074	0.302532	5.85308	4.83e-09	2.58e-08	RNF224	643596	protein_coding	ring finger protein 224
ENSG00000233232	191.958	1.69859	0.269483	6.30316	2.92e-10	1.86e-09	NPIPB7	728734	protein_coding	nuclear pore complex interacting protein family, member B8
ENSG00000233493	159.417	1.84444	0.239326	7.70682	1.29e-14	1.63e-13	TMEM238	388564	protein_coding	transmembrane protein 238
ENSG00000233608	187.583	-2.0011	0.301262	-6.64239	3.09e-11	2.29e-10	TWIST2	117581	protein_coding	twist family bHLH transcription factor 2
ENSG00000234602	330.389	2.54112	0.403505	6.29761	3.02e-10	1.92e-09	MCIDAS	345643	protein_coding	multiciliate differentiation and DNA synthesis associated cell cycle protein
ENSG00000235034	252.444	1.80974	0.502653	3.60038	0.000317757	0.000827687	C19orf81	342918	protein_coding	chromosome 19 open reading frame 81
ENSG00000237289	208.472	1.96551	0.305953	6.4242	1.33e-10	8.88e-10	CKMT1B	1159	protein_coding	creatine kinase, mitochondrial 1B
ENSG00000237330	177.653	1.73526	0.304948	5.69033	1.27e-08	6.39e-08	RNF223	401934	protein_coding	ring finger protein 223
ENSG00000239672	214.167	2.44119	0.268481	9.09259	9.67e-20	2.74e-18	NME1	4830	protein_coding	NME/NM23 nucleoside diphosphate kinase 1
ENSG00000240184	131.597	-1.73784	0.20461	-8.49345	2.01e-17	3.9e-16	PCDHGC3	5098	protein_coding	protocadherin gamma subfamily C, 3
ENSG00000240204	165.028	2.26697	0.296585	7.64359	2.11e-14	2.57e-13	SMKR1	100287482	protein_coding	small lysine-rich protein 1
ENSG00000240972	152.778	1.67032	0.178694	9.34738	8.98e-21	3.04e-19	MIF	4282	protein_coding	macrophage migration inhibitory factor (glycosylation-inhibiting factor)
ENSG00000241128	710.056	1.99996	0.555115	3.60278	0.000314831	0.000821207	OR14A2	NA	protein_coding
ENSG00000241233	212.181	2.13352	0.294275	7.2501	4.16e-13	4.1e-12	KRTAP5-8	57830	protein_coding	keratin associated protein 5-8
ENSG00000241343	157.681	1.80561	0.204105	8.84645	9.04e-19	2.21e-17	RPL36A	6173	protein_coding	ribosomal protein L36a
ENSG00000241399	165.611	-2.05583	0.206035	-9.97805	1.9e-23	9.96e-22	CD302	9936	protein_coding	CD302 molecule
ENSG00000241489	263.806	1.58469	0.32889	4.81829	1.45e-06	5.42e-06	AF011889.5	NA	protein_coding
ENSG00000241978	175.403	-2.55964	0.233724	-10.9515	6.53e-28	6.93e-26	AKAP2	11217	protein_coding	A kinase (PRKA) anchor protein 2
ENSG00000242252	173.222	1.61259	0.232565	6.93391	4.09e-12	3.46e-11	BGLAP	632	protein_coding	bone gamma-carboxyglutamate (gla) protein
ENSG00000242866	260.375	2.01713	0.335916	6.00485	1.92e-09	1.09e-08	STRC	161497	protein_coding	stereocilin
ENSG00000243232	182.861	-1.84081	0.325426	-5.65661	1.54e-08	7.68e-08	PCDHAC2	56134	protein_coding	protocadherin alpha subfamily C, 2
ENSG00000243244	154.375	-1.74366	0.209905	-8.3069	9.82e-17	1.72e-15	STON1	11037	protein_coding	stonin 1
ENSG00000243627	283.375	2.0782	0.373269	5.56757	2.58e-08	1.25e-07	AP000322.53	3753	protein_coding	potassium channel, voltage gated subfamily E regulatory beta subunit 1
ENSG00000243716	170.667	1.70609	0.242756	7.02801	2.09e-12	1.85e-11	NPIPB5	100132247	protein_coding	nuclear pore complex interacting protein family, member B5
ENSG00000244405	191.389	-2.16609	0.194387	-11.1432	7.73e-29	9.92e-27	ETV5	2119	protein_coding	ets variant 5
ENSG00000248710	146.403	1.60295	0.379193	4.22728	2.37e-05	7.39e-05	RP11-432B6.3	NA	protein_coding
ENSG00000248712	173.667	1.68687	0.256551	6.57515	4.86e-11	3.49e-10	CCDC153	283152	protein_coding	coiled-coil domain containing 153
ENSG00000249428	213.083	2.90213	0.310084	9.35915	8.04e-21	2.74e-19	CFAP99	402160	protein_coding	cilia and flagella associated protein 99
ENSG00000251287	167.375	1.67391	0.233737	7.16149	7.98e-13	7.52e-12	ALG1L2	644974	protein_coding	ALG1, chitobiosyldiphosphodolichol beta-mannosyltransferase-like 2
ENSG00000253250	163.347	-2.21612	0.285065	-7.77409	7.6e-15	9.94e-14	C8orf88	100127983	protein_coding	chromosome 8 open reading frame 88
ENSG00000253276	134.361	-1.53878	0.14092	-10.9195	9.3e-28	9.68e-26	CCDC71L	168455	protein_coding	coiled-coil domain containing 71-like
ENSG00000253293	152.792	-1.80202	0.270494	-6.66194	2.7e-11	2.02e-10	HOXA10	3206	protein_coding	homeobox A10
ENSG00000254122	179.986	-2.28469	0.166229	-13.7442	5.51e-43	9.24e-40	PCDHGB7	56099	protein_coding	protocadherin gamma subfamily B, 7
ENSG00000254535	135.375	-1.51108	0.214625	-7.04057	1.91e-12	1.7e-11	PABPC4L	132430	protein_coding	poly(A) binding protein, cytoplasmic 4-like
ENSG00000254806	271.069	1.78057	0.48086	3.7029	0.000213152	0.000572547	SYS1-DBNDD2	NA	protein_coding
ENSG00000254852	185.542	1.89554	0.447306	4.23768	2.26e-05	7.08e-05	NPIPA2	642799	protein_coding	nuclear pore complex interacting protein family, member A2
ENSG00000255872	215.236	2.16455	0.31245	6.92767	4.28e-12	3.61e-11	RP11-613M10.9	NA	protein_coding
ENSG00000256061	134.375	2.05042	0.246688	8.31178	9.43e-17	1.66e-15	DYX1C1	161582	protein_coding	dyslexia susceptibility 1 candidate 1
ENSG00000256762	324.639	2.80771	0.376645	7.45453	9.02e-14	9.91e-13	STH	246744	protein_coding	saitohin
ENSG00000257743	1490.6	-3.17226	0.432446	-7.33563	2.21e-13	2.29e-12	MGAM2	93432	protein_coding	maltase-glucoamylase 2 (putative)
ENSG00000258102	304.194	1.95093	0.398919	4.89054	1.01e-06	3.86e-06	MAP1LC3B2	643246	protein_coding	microtubule-associated protein 1 light chain 3 beta 2
ENSG00000258472	227.819	2.41004	0.258267	9.33159	1.04e-20	3.5e-19	RP11-192H23.4	NA	protein_coding
ENSG00000258555	199.694	2.03115	0.31844	6.37844	1.79e-10	1.17e-09	SPECC1L-ADORA2A	135	protein_coding	adenosine A2a receptor
ENSG00000258984	158.125	1.5214	0.473632	3.2122	0.00131722	0.00306648	UBE2F-SCLY	NA	protein_coding
ENSG00000260230	235.111	-2.26627	0.391118	-5.79434	6.86e-09	3.59e-08	FRRS1L	23732	protein_coding	ferric-chelate reductase 1-like
ENSG00000266964	244.903	-2.37843	0.356137	-6.67842	2.42e-11	1.82e-10	FXYD1	5348	protein_coding	FXYD domain containing ion transport regulator 1
ENSG00000266967	131.083	1.59707	0.182949	8.72959	2.56e-18	5.76e-17	AARSD1	80755	protein_coding	alanyl-tRNA synthetase domain containing 1
ENSG00000267673	173.903	1.63556	0.25341	6.45421	1.09e-10	7.4e-10	FDX1L	112812	protein_coding	ferredoxin 1-like
ENSG00000267795	144.917	2.89084	0.214367	13.4855	1.9e-41	2.43e-38	SMIM22	440335	protein_coding	small integral membrane protein 22
ENSG00000268400	159.25	1.84507	0.39427	4.6797	2.87e-06	1.03e-05	CTD-3214H19.4	NA	protein_coding
ENSG00000269067	184.958	-1.64672	0.446137	-3.69108	0.000223308	0.000598514	ZNF728	388523	protein_coding	zinc finger protein 728
ENSG00000270168	1317.57	4.17819	0.472173	8.84884	8.84e-19	2.17e-17	LA16c-380H5.3	NA	protein_coding
ENSG00000272916	159.111	1.74138	0.212618	8.1902	2.61e-16	4.31e-15	RP11-574K11.31	NA	protein_coding
ENSG00000273045	133.889	1.71885	0.167405	10.2676	9.86e-25	6.33e-23	C2orf15	150590	protein_coding	chromosome 2 open reading frame 15
ENSG00000273079	247.222	-2.09468	0.331693	-6.3151	2.7e-10	1.73e-09	GRIN2B	2904	protein_coding	glutamate receptor, ionotropic, N-methyl D-aspartate 2B
ENSG00000163347	295.264	-2.26669	0.333955	-6.78741	1.14e-11	9.04e-11	CLDN1	9076	protein_coding	claudin 1
ENSG00000188916	228.361	2.04247	0.305941	6.67604	2.45e-11	1.85e-10	FAM196A	642938	protein_coding	family with sequence similarity 196, member A
ENSG00000101200	1.246	-2.6962	0.664188	-4.0594	4.92e-05	0.000136707	AVP	551	protein_coding	arginine vasopressin
ENSG00000101435	3.12593	2.53331	0.580229	4.36605	1.27e-05	3.89e-05	CST9L	128821	protein_coding	cystatin 9-like
ENSG00000101448	5.4572	-2.53611	0.647268	-3.91818	8.92e-05	0.000236485	EPPIN	57119	protein_coding	epididymal peptidase inhibitor
ENSG00000106178	2.72234	-2.58233	0.642804	-4.01729	5.89e-05	0.000161124	CCL24	6369	protein_coding	chemokine (C-C motif) ligand 24
ENSG00000109158	3.52964	-2.06128	0.42656	-4.83233	1.35e-06	4.85e-06	GABRA4	2557	protein_coding	gamma-aminobutyric acid (GABA) A receptor, alpha 4
ENSG00000122584	15.6533	2.00869	0.715681	2.80668	0.00500551	0.00959745	NXPH1	30010	protein_coding	neurexophilin 1
ENSG00000124092	1.91355	-2.15384	0.545946	-3.94515	7.97e-05	0.000212924	CTCFL	140690	protein_coding	CCCTC-binding factor (zinc finger protein)-like
ENSG00000126251	1.14438	-2.0974	0.60496	-3.467	0.000526304	0.00121339	GPR42	NA	protein_coding
ENSG00000129654	294.303	3.77407	0.465158	8.11353	4.92e-16	7.36e-15	FOXJ1	2302	protein_coding	forkhead box J1
ENSG00000133124	1.83817	-2.76278	0.564251	-4.89638	9.76e-07	3.59e-06	IRS4	8471	protein_coding	insulin receptor substrate 4
ENSG00000141668	119.157	4.64991	0.646565	7.19171	6.4e-13	5.89e-12	CBLN2	147381	protein_coding	cerebellin 2 precursor
ENSG00000142224	3.3465	2.46659	0.588704	4.18987	2.79e-05	8.1e-05	IL19	29949	protein_coding	interleukin 19
ENSG00000147138	11.7711	-2.72942	0.447368	-6.10106	1.05e-09	6.06e-09	GPR174	84636	protein_coding	G protein-coupled receptor 174
ENSG00000153064	190.933	-2.96043	0.405506	-7.30057	2.87e-13	2.8e-12	BANK1	55024	protein_coding	B-cell scaffold protein with ankyrin repeats 1
ENSG00000153266	2.41944	-2.49943	0.772189	-3.23682	0.00120872	0.00261259	FEZF2	55079	protein_coding	FEZ family zinc finger 2
ENSG00000153789	4.32009	2.68093	0.520574	5.14995	2.61e-07	1.05e-06	FAM92B	339145	protein_coding	family with sequence similarity 92, member B
ENSG00000158125	1257.44	-3.5597	0.471996	-7.54179	4.64e-14	5.07e-13	XDH	7498	protein_coding	xanthine dehydrogenase
ENSG00000162763	0.987732	2.01043	0.806609	2.49244	0.0126868	0.0223435	LRRC52	440699	protein_coding	leucine rich repeat containing 52
ENSG00000163499	4.54373	2.82313	0.599443	4.70959	2.48e-06	8.57e-06	CRYBA2	1412	protein_coding	crystallin, beta A2
ENSG00000164532	6.9173	2.58745	0.642903	4.02463	5.71e-05	0.000156588	TBX20	57057	protein_coding	T-box 20
ENSG00000165066	2.49085	2.26224	0.625095	3.61904	0.0002957	0.000715419	NKX6-3	157848	protein_coding	NK6 homeobox 3
ENSG00000166090	5.16851	2.34508	0.562845	4.16649	3.09e-05	8.9e-05	IL25	64806	protein_coding	interleukin 25
ENSG00000166743	221.083	-2.2283	0.402972	-5.52965	3.21e-08	1.47e-07	ACSM1	116285	protein_coding	acyl-CoA synthetase medium-chain family member 1
ENSG00000167014	2.03456	-3.21738	0.76731	-4.19306	2.75e-05	8e-05	C15orf43	145645	protein_coding	chromosome 15 open reading frame 43
ENSG00000167104	2.71463	3.111	0.772987	4.02464	5.71e-05	0.000156588	BPIFB6	128859	protein_coding	BPI fold containing family B, member 6
ENSG00000167360	1.97829	2.09291	0.590426	3.54474	0.000392998	0.000929402	OR51Q1	390061	protein_coding	olfactory receptor, family 51, subfamily Q, member 1 (gene/pseudogene)
ENSG00000170419	52.0809	4.17495	0.749284	5.57192	2.52e-08	1.18e-07	VSTM2A	222008	protein_coding	V-set and transmembrane domain containing 2A
ENSG00000170788	1.54929	3.09781	0.689856	4.49052	7.1e-06	2.27e-05	DYDC1	143241	protein_coding	DPY30 domain containing 1
ENSG00000173627	2.28289	2.02491	0.6027	3.35973	0.000780175	0.00174292	APOBEC4	403314	protein_coding	apolipoprotein B mRNA editing enzyme, catalytic polypeptide-like 4 (putative)
ENSG00000175065	2.18018	-2.33624	0.469782	-4.97304	6.59e-07	2.49e-06	DSG4	147409	protein_coding	desmoglein 4
ENSG00000176076	7.27034	-2.03432	0.433114	-4.69696	2.64e-06	9.08e-06	KCNE5	23630	protein_coding	potassium channel, voltage gated subfamily E regulatory beta subunit 5
ENSG00000176239	2.00201	2.06349	0.629951	3.27563	0.00105426	0.00230175	OR51B6	390058	protein_coding	olfactory receptor, family 51, subfamily B, member 6
ENSG00000177504	1.82731	2.57103	0.619325	4.15133	3.31e-05	9.46e-05	VCX2	51480	protein_coding	variable charge, X-linked 2
ENSG00000178586	2.09997	2.71854	0.64301	4.22784	2.36e-05	6.93e-05	OR6B3	150681	protein_coding	olfactory receptor, family 6, subfamily B, member 3
ENSG00000180016	1.20767	-2.51498	0.59796	-4.20593	2.6e-05	7.59e-05	OR1E1	8387	protein_coding	olfactory receptor, family 1, subfamily E, member 1
ENSG00000180043	3.8708	3.16904	0.66088	4.79518	1.63e-06	5.78e-06	FAM71E2	284418	protein_coding	family with sequence similarity 71, member E2
ENSG00000180269	5.08773	2.00344	0.665678	3.00962	0.00261573	0.00531127	GPR139	124274	protein_coding	G protein-coupled receptor 139
ENSG00000180440	2.69088	-3.42917	0.599967	-5.71559	1.09e-08	5.38e-08	SERTM1	400120	protein_coding	serine-rich and transmembrane domain containing 1
ENSG00000182162	2.63633	-2.46085	0.587441	-4.1891	2.8e-05	8.13e-05	P2RY8	286530	protein_coding	purinergic receptor P2Y, G-protein coupled, 8
ENSG00000183463	4.29734	-2.38474	0.632814	-3.76847	0.00016425	0.000415104	URAD	646625	protein_coding	ureidoimidazoline (2-oxo-4-hydroxy-4-carboxy-5-) decarboxylase
ENSG00000183598	1.42025	2.02935	0.614095	3.30462	0.000951056	0.00209174	HIST2H3D	653604	protein_coding	histone cluster 2, H3d
ENSG00000183862	3.06182	2.81985	0.791986	3.56048	0.000370171	0.000880071	CNGA2	1260	protein_coding	cyclic nucleotide gated channel alpha 2
ENSG00000184270	1.38524	2.70688	0.533372	5.07503	3.87e-07	1.52e-06	HIST2H2AB	317772	protein_coding	histone cluster 2, H2ab
ENSG00000184321	3.12443	2.14798	0.551233	3.89668	9.75e-05	0.000256484	OR51J1	NA	protein_coding
ENSG00000185053	1.63523	-2.65978	0.628613	-4.23119	2.32e-05	6.84e-05	SGCZ	137868	protein_coding	sarcoglycan, zeta
ENSG00000185742	3.04082	-2.18109	0.471663	-4.62426	3.76e-06	1.26e-05	C11orf87	399947	protein_coding	chromosome 11 open reading frame 87
ENSG00000186335	2.92706	-2.24779	0.52106	-4.31389	1.6e-05	4.85e-05	SLC36A2	153201	protein_coding	solute carrier family 36 (proton/amino acid symporter), member 2
ENSG00000186526	1378.09	3.44281	0.609594	5.64771	1.63e-08	7.81e-08	CYP4F8	11283	protein_coding	cytochrome P450, family 4, subfamily F, polypeptide 8
ENSG00000187516	4.08554	3.37569	0.633086	5.33211	9.71e-08	4.14e-07	HYPM	25763	protein_coding	huntingtin interacting protein M
ENSG00000188293	6.44984	3.54013	0.568786	6.22402	4.85e-10	2.93e-09	IGFL1	374918	protein_coding	IGF-like family member 1
ENSG00000189001	4.59351	2.14641	0.549316	3.90743	9.33e-05	0.000246166	SBSN	374897	protein_coding	suprabasin
ENSG00000197591	2.88187	2.5122	0.632911	3.96927	7.21e-05	0.000193956	OR11L1	391189	protein_coding	olfactory receptor, family 11, subfamily L, member 1
ENSG00000203756	1.46425	2.38477	0.641132	3.71963	0.000199516	0.000496747	TMEM244	253582	protein_coding	transmembrane protein 244
ENSG00000205754	3.31682	-3.45388	0.871839	-3.9616	7.44e-05	0.000199705	SLCO1B7	338821	protein_coding	solute carrier organic anion transporter family, member 1B7 (non-functional)
ENSG00000221882	1.93369	-2.36894	0.480194	-4.93329	8.09e-07	3.01e-06	OR3A2	4995	protein_coding	olfactory receptor, family 3, subfamily A, member 2
ENSG00000257046	4.10137	-3.62698	0.995852	-3.64208	0.00027044	0.000659166	RP11-545J16.1	NA	protein_coding
ENSG00000260234	2.07109	3.12731	0.579639	5.39527	6.84e-08	2.99e-07	RP11-166N6.3	NA	protein_coding
ENSG00000261210	2.52641	2.70059	0.594298	4.54417	5.52e-06	1.8e-05	CLEC19A	NA	protein_coding
ENSG00000267706	10.0934	3.30446	0.622241	5.31058	1.09e-07	4.62e-07	CTD-2105E13.6	NA	protein_coding
